# Supplementary material for: Genetic and genomic analysis for cocoon yield traits in silkworm
Source: Sci Rep. 2020 Mar 30;10:5682. doi: 10.1038/s41598-020-62507-9 (PMC7105477; doi:10.1038/s41598-020-62507-9)
Supplement: Supplementary file 2 — Supplementary Table S5 [file 41598_2020_62507_MOESM2_ESM.xlsx]

## Sheet: Table S5
Gene_ID in SilkBase	Gene_ID in SilkDB	Blast against nr database in NCBI		Hmmscan in PAFM		Expression levels (FPKM) in the fifth-instar larval silkgland of B. mori							Expression levels (FPKM) in the fifth-instar larval silkgland of B. mandarina							Expression levels (FPKM) in the fifth-instar larval tissues of B. mori
		Best hits	E-value	Best target	E-value	D0d	D1d	D2d	D3d	D4d	D5d	Dw	W0d	W1d	W2d	W3d	W4d	W5d	Ww	Br	Fatbody	Malpighian	ASG	AMSG	MMSG	PMSG	PSG	Ovary	Testis
WCW qtl1-1
KWMTBOMO04910	BGIBMGA008071	XP_021208955.1 uncharacterized protein LOC101744971 [Bombyx mori]	0	Zinc finger, C2H2 type	1.7e-11	4.16745	3.6495	2.69453	2.85964	4.15268	4.02842	3.8338	2.24151	3.04037	5.51408	3.63747	7.14432	7.75871	12.0207	8.04715	8.66282	8.31858	6.31455	10.1274	9.10778	8.9739	11.6315	3.60978	3.94348
KWMTBOMO04911	BGIBMGA008013	XP_004922910.1 vacuolar protein sorting-associated protein 51 homolog [Bombyx mori]	0	Vps51/Vps67	2.3e-23	2.46121	2.42419	2.85493	3.85064	2.2007	1.81273	3.02209	1.82905	1.91969	2.12671	1.99476	2.00554	1.58977	1.92364	2.54823	1.73868	1.40254	3.20451	3.13329	3.4784	2.96508	3.26356	2.59494	2.0567
KWMTBOMO04912	BGIBMGA008012	XP_021202968.1 tigger transposable element-derived protein 4 isoform X2 [Bombyx mori]	0	DDE superfamily endonuclease	1.9e-40	0.964004	1.07739	1.04899	0.959102	0.756186	0.824173	0.976006	2.07017	1.67758	1.12856	1.06267	1.01605	0.749015	0.987253	2.14798	4.15122	2.9388	7.89016	3.80859	3.48083	3.03408	3.58051	2.83278	1.87498
KWMTBOMO04913	BGIBMGA008072	XP_004922913.1 carbonic anhydrase 7 [Bombyx mori]	0	Eukaryotic-type carbonic anhydrase	2.5e-81	0.014308	0	0.78475	1.57641	1.15942	1.31306	2.51497	0	0.161311	0.039174	0.252315	0.0513367	0.384663	0.511942	0.574895	23.0713	109.891	0.382589	0.0709116	0.0268138	0.0289874	0.0600824	4.28932	4.6509
KWMTBOMO04914	BGIBMGA008011	NP_001040448.1 vacuolar ATP synthase subunit F [Bombyx mori] ABF51406.1 vacuolar ATP synthase subunit F [Bombyx mori]	2e-79	ATP synthase (F/14-kDa) subunit	9.7e-31	73.7197	118.715	146.824	209.169	204.113	179.136	216.485	103.984	123.418	71.3464	133.557	99.6354	139.943	95.2941	37.2077	127.127	812.233	481.047	109.32	93.5551	89.3916	88.9145	164.213	441.47
KWMTBOMO04915	BGIBMGA008073	XP_004922916.1 pre-mRNA-processing factor 17 [Bombyx mori]	0	WD domain, G-beta repeat	5.1e-21	7.952	9.19553	7.40346	6.85819	7.942	8.86192	7.28118	19.6214	18.1263	12.2704	15.8279	9.70847	11.5753	9.04014	5.32376	8.23544	5.20019	12.7345	13.7981	15.8396	15.2309	14.3272	20.9874	32.3011
KWMTBOMO04917	BGIBMGA008010	XP_004922915.1 5-aminolevulinate synthase, nonspecific, mitochondrial [Bombyx mori]	0	Aminotransferase class I and II	3e-66	18.556	17.6709	20.6227	48.7519	22.085	12.948	34.8754	145.609	113.318	93.5811	150.791	95.6084	46.5864	33.0739	9.73444	18.2912	37.0032	17.8514	103.084	14.0698	15.1176	15.7655	39.3713	62.3114
KWMTBOMO04918	BGIBMGA008009	XP_013142039.1 PREDICTED: protein GDAP2 homolog isoform X2 [Papilio polytes] XP_013142040.1 PREDICTED: protein GDAP2 homolog isoform X2 [Papilio polytes]	1e-109	Divergent CRAL/TRIO domain	5.1e-36	1.83152	1.24299	1.46512	1.95494	27.178	23.9486	4.37668	1.56247	1.03839	1.63897	1.36739	1.81908	17.109	47.0277	2.05591	1.93423	12.1882	3.03647	2.0228	1.21544	1.61339	2.51345	1.73563	1.13819
KWMTBOMO04922	BGIBMGA008007	XP_012552729.2 protein GDAP2 homolog [Bombyx mori]	1e-173	Macro domain	1.6e-22	1.74784	1.23636	1.00161	0.814666	4.75498	5.08357	1.68077	1.15725	1.37331	1.92295	1.13607	1.90322	1.83345	4.40812	3.65205	1.77385	1.21573	0.963617	4.05647	1.66748	1.16999	1.50892	2.56802	31.3538
KWMTBOMO04923		pir||T18197 reverse transcriptase-like protein - silkworm AAB59214.1 reverse transcriptase-like protein [Bombyx mori]	0	Reverse transcriptase (RNA-dependent DNA polymerase)	6.1e-38	0.806642	1.27188	1.51763	1.00159	1.87866	2.23418	1.08504	0.40366	0.527222	0.879959	0.590365	1.22268	1.86236	2.50316	1.64479	0.434186	1.45318	0.330713	1.30496	0.939123	0.776595	0.608868	0.272133	0.14283
KWMTBOMO04927	BGIBMGA008005	XP_004922924.1 protein FAM46C isoform X1 [Bombyx mori] XP_012552736.1 protein FAM46C isoform X1 [Bombyx mori] XP_012552737.1 protein FAM46C isoform X1 [Bombyx mori] XP_012552739.1 protein FAM46C isoform X1 [Bombyx mori]	1e-56	No hits	/	4.90095	3.85613	7.67541	13.2568	25.9825	32.982	16.7155	8.9122	6.56444	6.56364	11.7538	12.4924	41.5097	84.6371	4.10839	4.28348	4.70394	14.4633	19.8049	4.54096	2.94089	6.2154	3.8747	1.17642
KWMTBOMO04928		ADI61830.1 endonuclease-reverse transcriptase [Bombyx mori]	0	Reverse transcriptase (RNA-dependent DNA polymerase)	4.2e-40	0.123299	0.128058	0.0452515	0.119146	0.122979	0.0780672	0.118794	0.216296	1.6552	1.74912	2.10293	3.75954	1.63437	0.164434	0.123755	0.162819	0.0694737	0.0672381	0.0586466	0.111068	0.0740053	0.0598286	0.0514714	0.018615
KWMTBOMO04930	BGIBMGA002957	XP_012553074.1 uncharacterized protein LOC105842979 [Bombyx mori]	4e-85	No hits	/	1.30697	1.37025	1.08682	1.66026	2.3334	1.40546	0.710994	0.1939	0	0.131607	0.0911564	0	0	0.98415	1.20883	2.89178	1.78619	1.39501	2.64549	3.92642	3.35908	4.76226	1.86547	0.673115
KWMTBOMO04932		OWR46598.1 retroelement polyprotein [Danaus plexippus plexippus]	0	Integrase core domain	1.9e-17	1.8899	1.43411	1.67948	1.41219	1.66957	1.81236	1.78723	0.514969	0.121279	0.350218	0.147132	0.477069	0.40235	0.50746	4.6173	0.92903	3.78451	0.202725	3.03166	3.39294	2.57086	1.01731	0.489774	0.161572
KWMTBOMO04933	BGIBMGA008076	XP_004922925.1 2-oxoisovalerate dehydrogenase subunit beta, mitochondrial [Bombyx mori]	0	Transketolase, pyrimidine binding domain	1.6e-42	15.4388	13.1773	15.5503	18.7097	18.0612	20.7709	16.8385	27.8454	32.3792	16.039	23.7631	12.2517	11.3476	8.42083	4.96137	130.962	140.125	38.8443	31.0783	28.8261	22.2812	25.747	32.831	26.5613
KWMTBOMO04934	BGIBMGA008004	XP_004922927.1 inner nuclear membrane protein Man1 [Bombyx mori] XP_021208957.1 inner nuclear membrane protein Man1 [Bombyx mori]	0	LEM domain	3.7e-15	27.7059	42.0881	25.4391	16.0233	10.0796	5.20973	13.4494	18.8909	29.2581	27.2364	17.7496	21.6079	4.26968	1.63703	13.3112	45.1093	16.7796	37.3604	54.9438	79.6665	80.5079	102.091	34.7198	34.651
KWMTBOMO04936	BGIBMGA008002	XP_021208962.1 fatty-acid amide hydrolase 2-B isoform X4 [Bombyx mori]	0	Amidase	2.1e-63	0.653025	0.274551	1.2231	1.53899	4.5103	3.29573	1.33717	0.958795	0.268806	1.49798	1.38075	2.66807	5.42722	8.71462	12.9965	0.398215	2.21139	0.773825	5.31448	9.41969	9.48677	1.89425	1.62143	73.4566
KWMTBOMO04937	BGIBMGA008001	XP_004922931.1 myc box-dependent-interacting protein 1 isoform X1 [Bombyx mori]	0	BAR domain	1.3e-24	1.31892	1.83618	1.66903	2.2232	3.84561	2.45338	2.69052	2.16399	2.09889	3.11804	2.29253	3.08435	3.40373	4.55548	2.01646	5.5229	7.78788	4.52786	3.0936	4.01441	4.32336	3.83558	1.8822	2.56208
KWMTBOMO04939	BGIBMGA008078	XP_004922932.1 meiosis-specific nuclear structural protein 1 [Bombyx mori]	1e-174	Trichohyalin-plectin-homology domain	4.4e-33	3.09307	2.55805	3.23426	3.32574	3.08508	3.80158	2.68784	2.07448	0.834676	1.53623	0.65169	0.705836	0.661781	1.86024	2.37569	2.36531	3.15763	4.67401	3.36018	3.76567	3.48021	2.51618	7.66164	72.896
KWMTBOMO04946		XP_022178862.1 protein ALP1-like [Myzus persicae]	1e-107	DDE superfamily endonuclease	3.7e-35	0.189488	0.186032	0.181818	0.129331	0.47519	1.25724	0.289584	0.126975	0.110872	0.0951298	0	0	0	0	2.26833	0.953737	1.95412	1.59873	1.1636	1.3703	1.52335	1.01345	1.01771	1.49368
KWMTBOMO04947	BGIBMGA007997	XP_004922934.1 zinc finger protein Elbow [Bombyx mori]	0	No hits	/	0.688186	0.338446	0.643598	0.830791	3.60857	3.38848	3.09957	3.18464	1.39771	1.66586	2.41716	2.66208	5.36914	13.0857	6.19725	4.69227	1.89087	4.99998	2.64952	2.58143	0.717411	0.0449579	3.00493	1.33568
KWMTBOMO04948		XP_012544500.2 vegetative cell wall protein gp1 [Bombyx mori]	2e-10	No hits	/	0.044397	0.0531758	0.180612	0.167707	0.359761	0.330132	0	0.150688	0.306674	0.318271	0.046622	0.841243	4.15415	1.67781	0.234286	0.141606	0.185402	0.776852	0.291616	0.240358	0.548055	0.382008	0.201323	0.0237424
KWMTBOMO04953	BGIBMGA010315	XP_022834571.1 uncharacterized protein LOC111362230 [Spodoptera litura]	1e-132	No hits	/	2.32525	1.99508	5.7961	7.35032	92.4173	80.0151	11.8589	0.171708	0.0462782	0	0.490713	0	0.889924	0.556439	2.14266	1.9138	3.47613	2.44511	2.32792	4.33384	9.63328	6.65711	2.24979	3.85829
WCW qtl1-2
KWMTBOMO15704	BGIBMGA002267	XP_021204297.1 cytochrome P450 4c21 [Bombyx mori]	1e-161	Cytochrome P450	3.4e-52	0.014041	0	0.0139018	0.0156802	3.50099	3.67779	0.0362945	0.0813704	0.00835652	0.039376	0	0	0.255748	1.60763	0.0518683	0.202375	0.0800156	0.803037	0.0472602	0.0263068	0.042331	0.0275867	0.340724	21.523
KWMTBOMO15706		AAA17752.1 reverse transcriptase [Bombyx mori]	0	Reverse transcriptase (RNA-dependent DNA polymerase)	1.3e-62	0.0660714	0.0567006	0.466742	0.470165	8.93731	11.4622	2.98277	0.287101	0.0301836	0.150661	0.0792069	0.304428	3.25284	10.5647	0.110148	0.0921062	0.230816	0.129107	0.115752	0.0604068	0.0213506	0.0810165	0.0506814	0.13747
KWMTBOMO15708	BGIBMGA002266	XP_004922081.1 mitoferrin [Bombyx mori]	1e-133	Mitochondrial carrier protein	1.1e-41	1.92789	1.34033	0.7296	1.42758	1.904	0.655977	1.52659	1.6402	3.26567	4.35188	2.92069	4.09348	2.26973	1.63284	3.66696	1.22608	4.99183	0.494906	7.14538	1.69734	0.945842	1.19499	0.54118	0.536876
KWMTBOMO15709	BGIBMGA002264	XP_021204319.1 LOW QUALITY PROTEIN: actin-binding LIM protein 2 [Bombyx mori]	1e-180	Putative adherens-junction anchoring region of AbLIM	2.1e-09	12.8055	14.8383	16.3579	17.4635	32.1625	24.3113	22.9234	12.7592	16.8008	17.9803	20.1442	21.3373	31.8231	30.9498	10.596	9.60575	13.4057	3.64446	11.4862	10.923	10.4107	19.2922	1.80056	1.32542
KWMTBOMO15711	BGIBMGA002262	XP_012547103.1 ubiquitin thioesterase trabid [Bombyx mori] XP_012547106.1 ubiquitin thioesterase trabid [Bombyx mori] XP_012547107.1 ubiquitin thioesterase trabid [Bombyx mori] XP_012547108.1 ubiquitin thioesterase trabid [Bombyx mori]	0	OTU-like cysteine protease	3.3e-24	3.01317	3.77331	3.45818	4.50717	6.81601	5.12768	6.53607	1.68454	3.12449	6.44022	4.5761	8.42433	9.97282	11.032	3.62309	1.84667	0.962289	0.856967	4.05269	3.77839	3.0728	5.46301	0.604439	0.597666
KWMTBOMO15712	BGIBMGA002309	NP_001040261.1 nucleoplasmin isoform 2 [Bombyx mori] ABD36328.1 nucleoplasmin isoform 2 [Bombyx mori]	7e-86	Nucleoplasmin/nucleophosmin domain	3.2e-32	624.98	784.346	422.32	295.964	116.368	35.3695	204.487	869.311	1041.26	587.404	528.289	394.162	29.0837	2.01198	109.234	560.664	157.49	601.599	519.376	863.09	936.874	892.141	725.139	358.956
KWMTBOMO15713	BGIBMGA002261	XP_004922083.1 uncharacterized protein LOC101738872 [Bombyx mori]	0	Myb/SANT-like DNA-binding domain	5.4e-28	6.65474	6.07774	4.65826	5.30489	2.67139	1.98631	3.43834	4.49907	4.39791	3.33149	3.00627	2.47306	1.24033	0.951862	6.0991	7.62924	2.98786	9.25746	6.09727	7.21946	7.68571	8.45437	20.5904	35.9945
KWMTBOMO15715	BGIBMGA002310	XP_021204349.1 serine/arginine repetitive matrix protein 2 [Bombyx mori]	0	No hits	/	11.4709	17.7414	10.0791	11.841	6.99813	4.95266	8.41978	3.10425	7.00031	17.6862	10.3703	13.9493	5.11361	4.84301	8.3109	5.44099	6.6499	36.206	32.237	33.9552	25.5604	37.6954	7.45622	9.5095
KWMTBOMO15716	BGIBMGA002260	XP_004922085.1 protein C12orf4 homolog [Bombyx mori]	0	Uncharacterized conserved protein (DUF2362)	3e-171	0.764093	0.691302	0.575092	0.796541	0.95015	1.13236	0.753573	0.902616	0.841656	1.07873	1.07861	1.41956	1.36644	1.39078	1.90696	1.29402	1.31635	3.25013	2.77965	3.00338	2.6718	2.78932	2.66649	1.87318
KWMTBOMO15717	BGIBMGA002259	NP_001091813.1 myosin regulatory light chain 2 [Bombyx mori] Q1HPS0.1 RecName: Full=Myosin regulatory light chain 2; Short=MLC-2 ABF51421.1 myosin light chain 2 [Bombyx mori] ABY50568.1 myosin light chain 2 [Bombyx mandarina] ACF59735.1 myosin light chain 2 [Bombyx mori] ACI05250.1 myosin light chain 2 protein [Bombyx mandarina]	1e-113	EF-hand domain	8.2e-13	0.878431	0.496986	0.698159	0.361332	0.81657	0.908462	0.458044	7.9622	6.52947	1.96951	3.6668	0.476839	1.49087	2.06056	9.52456	972.612	193.625	8.22946	4.07872	10.4692	3.31971	0.341506	24.2537	12.0336
KWMTBOMO15719		ADI61811.1 endonuclease-reverse transcriptase [Bombyx mori]	0	Reverse transcriptase (RNA-dependent DNA polymerase)	3e-42	0.0204545	0.00758754	0.0279955	0.0157885	0.0178597	0.0497667	0	2.24883	2.14803	3.68847	0.39476	0.507263	1.35366	0.101171	0.0254308	0	0.022203	0.00668279	0.00875855	0.0193025	0.010741	0.00964804	0.0184734	0.257697
KWMTBOMO15724	BGIBMGA002258	XP_021204376.1 uncharacterized protein LOC105841800 [Bombyx mori]	6e-99	No hits	/	0.836453	0.792985	0.21995	0.304402	0.311435	0.675709	0.346448	0.964702	1.10269	0.682058	0.156398	0.400738	1.0226	1.11895	3.11252	1.31407	1.13255	1.06897	2.62228	2.44886	2.19858	2.27861	2.06817	2.32986
KWMTBOMO15725		XP_021203781.1 transcription initiation factor TFIID subunit 4-like [Bombyx mori]	1e-165	No hits	/	0.485493	0.658181	0.650198	0.943875	1.51186	1.20324	0.258894	0.070605	0.139086	0.100282	0.138536	0.179679	0.0731737	0.119453	0.361604	0.147765	0.467747	0.245736	0.414093	0.491963	0.632659	0.859559	0.056087	0.109873
WCW qtl1-3
KWMTBOMO15674	BGIBMGA002294	XP_004922071.1 BTB/POZ domain-containing protein KCTD9 isoform X1 [Bombyx mori]	1e-129	Pentapeptide repeats (8 copies)	1.1e-37	10.0475	10.0444	10.7786	14.4103	10.8292	12.9734	13.1923	9.23537	12.0123	9.0316	12.951	8.94356	11.3573	12.0932	4.73179	9.32319	9.71961	16.5929	9.94584	11.436	11.2255	13.4172	15.4729	39.8344
KWMTBOMO15675	BGIBMGA002295	XP_004922073.1 methenyltetrahydrofolate synthase domain-containing protein [Bombyx mori]	0	5-formyltetrahydrofolate cyclo-ligase family	1.1e-32	14.7591	27.3547	33.6139	42.8024	56.3427	49.8722	51.0361	13.9643	15.7582	40.2163	53.2622	61.1043	83.1824	39.8488	10.6249	42.7173	5.36013	24.1424	38.6472	60.4554	61.421	60.1343	18.1416	70.9501
KWMTBOMO15678	BGIBMGA002280	NP_001036899.1 pro-corazonin precursor [Bombyx mori] Q86N75.1 RecName: Full=Pro-corazonin; Short=BmCrz; Short=Crz; Contains: RecName: Full=Corazonin; Contains: RecName: Full=Corazonin precursor-related peptide; Short=CPRP; Flags: Precursor BAC66443.1 corazonin preprohormone [Bombyx mori]	4e-59	Pro-corazonin	1.8e-07	0	0.095425	0.0810278	0.20698	0	0	0	0	0.149677	0	0	0	3.27443	0	100.617	0.114186	0.308174	4.66314	0.0173771	0.0123851	0.0316275	0.0149352	0.753973	0.745609
KWMTBOMO15680		AAQ57129.1 endonuclease and reverse transcriptase-like protein [Bombyx mori]	0	Reverse transcriptase (RNA-dependent DNA polymerase)	3e-40	0.0633153	0.103816	0.133919	0.0622844	30.9258	19.1816	0.190274	0.0222391	0.0187754	0.0143955	0.010455	0.0377299	0.426105	28.4446	0.0501543	0.0169676	0.00733977	0.06557	0.0180224	0.0130882	0.0152913	0.0143523	0.00392582	0.553723
KWMTBOMO15682	BGIBMGA002300	XP_004922117.1 lateral signaling target protein 2 homolog [Bombyx mori]	5e-82	FYVE zinc finger	2.5e-23	1.26342	1.09407	1.14805	1.08254	1.88304	1.92446	1.63495	0.911606	1.30271	3.24944	1.67689	2.66481	6.19376	8.98376	7.02096	4.13618	2.02972	3.62203	4.16507	2.93884	1.98403	3.2372	1.2379	0.589542
KWMTBOMO15685		XP_012547619.2 cytochrome P450 4V2 [Bombyx mori]	1e-172	Cytochrome P450	5.4e-48	0	0.00643276	0.129238	0.226368	6.05705	20.1118	2.23079	1.54214	0.747654	0.488809	1.19044	6.04234	67.1988	54.1228	0.0191331	0.0095224	0.0132376	0.0113314	0.106512	0.0118723	0.00455314	0.00359517	0.0872586	0.121376
KWMTBOMO15686	BGIBMGA002278	XP_022827216.1 uncharacterized protein LOC111356962 [Spodoptera litura]	7e-57	No hits	/	0	0	0	0	0	0	0	0.0475665	0.065822	0.0724645	0	0	1.18585	0	0.141337	0.0189912	0.0258292	0.228234	0.0524705	0.010893	0.027817	0.0110996	0.400643	0.037473
KWMTBOMO15688		BAC57926.1 reverse transcriptase [Bombyx mori]	0	Reverse transcriptase (RNA-dependent DNA polymerase)	8.7e-36	0.0432831	0.0160558	0	0	0.0573807	0.052655	0	0.225469	0.186852	0.815652	0.283196	0.322021	0.271005	1.07042	0.411754	0.105696	0.288706	0.127271	0.186361	0.171368	0.115237	0.23137	0.0781819	0.022721
CSW qtl2-1
KWMTBOMO00338	BGIBMGA000527	XP_012549079.1 facilitated trehalose transporter Tret1-like isoform X2 [Bombyx mori]	0	Sugar (and other) transporter	1.8e-61	3.36425	2.54471	6.70426	8.27844	7.34028	8.315	8.72933	6.80286	4.0973	7.81021	12.389	6.82329	20.5467	12.7543	1.8916	0.281433	0.364826	28.1724	13.1771	15.7505	25.0179	15.0826	1.03471	0.880831
KWMTBOMO00340	BGIBMGA000701	NP_001036912.1 catalase [Bombyx mori] BAD38853.1 catalase [Bombyx mori]	0	Catalase	1e-193	11.9125	10.0041	10.1785	12.6146	12.9502	14.426	6.44088	13.4241	21.4488	24.142	18.6197	15.1804	14.4031	19.3865	7.23857	4261.13	157.128	27.9896	26.6435	23.886	17.4923	12.6267	85.9251	34.9226
KWMTBOMO00342	BGIBMGA012585	NP_001124351.1 beta-esterase 2 precursor [Bombyx mori] ACE62800.1 carboxylesterase CarE-15 [Bombyx mori]	0	Carboxylesterase family	3e-141	0.219478	0.0832522	0	0	0.0391921	0.157471	0	1.98474	0.810554	0.36658	0.304399	0.333948	0.139014	0	1.18556	12.2987	159.073	0.727634	0.076024	0.0954941	0.136498	0.145175	10.8875	7.86989
KWMTBOMO00344	BGIBMGA000524	XP_004934353.2 guanine nucleotide-binding protein subunit beta-2 [Bombyx mori] XP_012548974.2 guanine nucleotide-binding protein subunit beta-2 [Bombyx mori]	0	WD domain, G-beta repeat	3.4e-39	0.0261385	0.0331715	0	0	1.79538	0.975863	0	0	0	0	0.0581665	0	0	0	0.0434496	0.256057	1.64283	0.014489	0	0.134668	0.0920111	0.0175479	2.36978	0.962698
KWMTBOMO00345	BGIBMGA000703	XP_004929891.1 procollagen-lysine,2-oxoglutarate 5-dioxygenase 3 isoform X2 [Bombyx mori]	0	No hits	/	7.01246	6.41694	6.89824	6.41738	7.56921	7.18459	6.11529	6.41261	7.7486	6.60296	4.73579	4.94063	4.26085	5.64315	26.1411	706.567	69.9185	10.0238	12.1046	15.0721	16.5887	13.8643	177.773	116.883
KWMTBOMO00351		KPJ11998.1 THAP domain-containing protein 2 [Papilio machaon]	3e-26	THAP domain	1.3e-08	3.50297	2.68355	2.03909	1.60352	1.03973	1.05538	0.924982	2.8263	2.03456	1.88072	3.00221	2.33132	0.504502	0.673869	2.48848	2.73075	1.73535	5.29755	4.38485	4.36297	3.79284	2.6308	1.49061	0.672273
KWMTBOMO00352	BGIBMGA000521	XP_004929895.1 zinc finger protein 271 isoform X1 [Bombyx mori]	0	Zinc finger, C2H2 type	1.9e-42	3.45366	2.89626	2.13657	2.85886	2.35596	2.41685	2.24434	1.9985	2.34391	2.79237	2.18147	3.21347	1.96044	3.27451	7.36606	6.21437	2.97566	6.15973	5.44673	4.89985	4.55652	5.74457	8.18388	14.7526
KWMTBOMO00353	BGIBMGA000708	XP_012549068.1 tetratricopeptide repeat protein 39B isoform X1 [Bombyx mori] XP_012549069.1 tetratricopeptide repeat protein 39B isoform X1 [Bombyx mori] XP_012549070.1 tetratricopeptide repeat protein 39B isoform X1 [Bombyx mori] XP_021206024.1 tetratricopeptide repeat protein 39B isoform X1 [Bombyx mori]	0	Protein of unknown function (DUF3808)	1e-118	0.204049	0.307546	0.476696	0.736422	0.217419	0.330237	0.290105	0.113911	0.256396	0.675945	0.840582	1.96764	1.76777	2.02606	28.7845	0.925125	1.21458	0.437719	0.218179	0.246191	0.263235	0.333751	1.78166	0.997004
KWMTBOMO00354	BGIBMGA000520	NP_001036950.1 cuticular protein tweedle motif 2 precursor [Bombyx mori] BAE06188.1 glycine rich protein [Bombyx mori]	5e-59	Domain of unknown function (DUF243)	1.5e-27	1.34576	1.36077	1.46414	1.2751	1.00496	0.47612	1.02444	0.575168	0.693541	0.331147	1.18541	0.142197	0.872493	0.992616	0.185196	0.0314853	0.610411	12.3064	0.621157	0.375016	0.566626	0.362668	3.57316	7.19372
KWMTBOMO00359	BGIBMGA000518	XP_021206148.1 pyruvate dehydrogenase [acetyl-transferring]-phosphatase 1, mitochondrial isoform X4 [Bombyx mori]	0	Protein phosphatase 2C	5.8e-35	1.88525	2.31693	1.76851	1.82022	1.02451	0.615308	1.38309	1.28114	1.90218	2.82941	1.82953	2.31386	0.798817	0.302283	1.92418	3.01047	2.09434	3.51088	4.12347	4.49295	4.12744	6.58745	2.68408	44.2228
KWMTBOMO00362	BGIBMGA000710	XP_004929900.1 vesicle-associated membrane protein-associated protein B isoform X1 [Bombyx mori]	1e-174	MSP (Major sperm protein) domain	2.4e-25	8.12565	12.1387	13.9734	13.0083	15.8971	12.4957	16.2118	9.3674	14.2878	16.3959	17.7481	21.9069	13.8361	11.0601	18.597	19.48	13.5159	30.6685	23.7104	20.9493	20.2182	27.2985	17.9898	40.7281
KWMTBOMO00363	BGIBMGA000517	XP_012549040.1 uncharacterized protein LOC101745877 isoform X1 [Bombyx mori]	0	BTB/POZ domain	5.2e-14	1.05721	0.858547	0.697152	0.515492	0.929836	0.852129	0.414925	0.744419	0.885798	1.32306	0.683878	0.967274	0.847934	1.6641	4.51981	0.58452	1.68205	1.30419	2.53855	2.90638	2.29144	2.39394	1.28073	1.30141
KWMTBOMO00364	BGIBMGA000711	XP_022834477.1 MAGUK p55 subfamily member 7 isoform X2 [Spodoptera litura]	0	Guanylate kinase	7.9e-42	0.740833	0.760894	0.528427	0.57005	1.09334	0.744686	0.47876	0.729938	0.845918	0.973476	0.310051	0.966603	0.940605	2.83151	4.61899	0.948738	0.634406	0.338084	1.22236	1.20332	0.901605	1.41057	0.729174	4.73145
KWMTBOMO00366	BGIBMGA000516	XP_004929906.1 insulin-like growth factor 2 mRNA-binding protein 1 isoform X3 [Bombyx mori]	0	KH domain	7.4e-61	10.8173	6.65892	3.84539	4.04071	2.19066	1.01725	3.45287	20.862	14.8852	12.576	7.19712	5.42375	1.75718	1.03379	23.0807	42.1938	16.929	14.5654	18.7197	23.5045	19.4844	22.801	47.4675	105.62
KWMTBOMO00368	BGIBMGA000513	XP_021206072.1 uncharacterized protein LOC101746155 isoform X4 [Bombyx mori]	0	No hits	/	0.707098	0.471998	0.331265	0.338174	0.470596	0.325118	0.519377	0.146587	0.396032	0.767714	0.393555	0.878619	0.672784	1.97702	3.60159	1.14593	1.17696	0.726825	2.1158	2.24316	1.10751	1.85797	0.797002	0.712127
KWMTBOMO00373	BGIBMGA000714	XP_004929913.1 proton-coupled amino acid transporter-like protein pathetic [Bombyx mori]	0	Transmembrane amino acid transporter protein	5.2e-69	20.7417	29.1351	41.096	29.9837	21.6384	14.518	42.5773	14.0256	19.3772	26.211	20.0532	36.1944	31.0492	28.834	3.06719	16.5778	99.9611	2.77354	35.9042	71.9575	61.088	76.5262	29.6281	16.1465
KWMTBOMO00374	BGIBMGA000512	XP_021206041.1 USP6 N-terminal-like protein isoform X3 [Bombyx mori]	0	Rab-GTPase-TBC domain	2.8e-52	0.567978	0.525333	0.610463	0.764181	0.676498	0.445573	1.14147	0.44148	0.754447	1.32866	0.827896	1.40018	1.15892	1.3228	3.69514	0.976908	1.39429	0.669699	2.18615	3.12353	1.2652	1.14598	1.47223	19.6235
KWMTBOMO00375	BGIBMGA000715	XP_004929914.1 probable medium-chain specific acyl-CoA dehydrogenase, mitochondrial isoform X1 [Bombyx mori]	0	Acyl-CoA dehydrogenase, C-terminal domain	1.8e-48	36.9121	52.9363	116.553	147.779	133.132	134.95	172.685	117.117	101.902	114.112	284.023	252.517	560.319	221.474	15.7725	112.884	137.987	67.6092	344.633	166.743	81.1262	64.2223	51.7315	35.5738
KWMTBOMO00376		WP_071226877.1 hypothetical protein [Acinetobacter baumannii] OIE80000.1 hypothetical protein A7L70_17710 [Acinetobacter baumannii]	1e-76	No hits	/	0	0.0858237	0	0	0	0.125467	0	2.00466	0.630089	0.938842	1.77303	1.08619	0.16588	0	0.0281039	0.0194202	0	0.0374869	0	0.0141832	0	0.0134325	0	0
KWMTBOMO00379	BGIBMGA000716	XP_021206000.1 nuclear hormone receptor FTZ-F1 isoform X4 [Bombyx mori]	0	Zinc finger, C4 type (two domains)	4.8e-31	5.38787	5.42857	5.00787	4.98426	3.86972	4.8288	5.58158	6.0355	6.49548	7.15532	6.15748	5.79332	3.01488	1.74179	4.5024	7.67459	6.85224	15.6793	12.0347	12.3929	11.6352	12.7566	5.21736	2.06578
KWMTBOMO00380	BGIBMGA000511	NP_001040424.1 3-hydroxyacyl-CoA dehydrogenase [Bombyx mori] ABF51362.1 3-hydroxyacyl-CoA dehydrogenase [Bombyx mori]	0	short chain dehydrogenase	1.4e-50	12.4715	14.5044	10.4281	16.6846	9.35259	11.9055	9.75524	21.1479	34.4295	16.0278	19.1926	19.1721	13.2976	10.3482	6.43113	200.821	77.3875	30.9538	13.867	13.8146	18.5223	18.2825	35.8616	53.0738
KWMTBOMO00382	BGIBMGA000509	XP_021205983.1 polyhomeotic isoform X5 [Bombyx mori]	0	SAM domain (Sterile alpha motif)	2.5e-12	0.709388	0.652674	0.529204	0.421756	0.547651	0.642137	0.639417	0.189839	0.517431	0.859723	0.436677	1.00206	0.617558	1.14203	13.2321	7.94624	1.37375	0.809759	1.26307	1.37839	0.891971	1.28201	1.69803	0.509061
KWMTBOMO00383		XP_021207874.1 LOW QUALITY PROTEIN: uncharacterized protein LOC110386319, partial [Bombyx mori]	3e-52	No hits	/	2.96929	2.41223	2.02826	2.06885	0.878436	0.180263	1.46098	13.0608	12.254	14.467	2.75725	8.31147	0.265032	0.0738058	0.00344183	0.00221891	0.0158285	0.0176441	23.0054	1.42318	0.777459	0.00281536	0.00539065	0.0772864
KWMTBOMO00385		XP_014371086.1 PREDICTED: uncharacterized protein LOC106720812 [Papilio machaon]	0	Pao retrotransposon peptidase	1.1e-52	1.41938	0.778862	0.966678	0.998381	0.905773	0.785279	1.10111	0.0812539	0.0854554	0.268879	0.123823	0.592249	0.241689	0.266724	3.95307	0.876394	2.31139	0.513249	0.885189	0.808972	0.564978	1.3064	0.196799	12.4824
KWMTBOMO00387	BGIBMGA000506	XP_004929916.2 lysophospholipase-like protein 1 [Bombyx mori] XP_004933951.2 lysophospholipase-like protein 1 [Bombyx mori]	1e-169	Phospholipase/Carboxylesterase	1.8e-44	17.1149	27.8247	20.5529	18.0747	8.15937	7.22284	12.3933	17.6352	32.3915	13.3487	16.8175	8.73559	4.14854	0.804123	5.74193	20.4813	20.883	25.2186	19.7446	23.1173	29.8843	22.4626	15.2423	42.3298
KWMTBOMO00388	BGIBMGA000719	XP_021186987.1 membrane-bound transcription factor site-1 protease [Helicoverpa armigera]	0	Subtilase family	2.1e-38	1.12249	1.75557	1.52882	0.906758	0.889025	0.795062	1.31796	0.761994	0.801065	1.29482	0.92837	0.844331	0.956073	0.543783	4.25291	2.20966	5.52194	3.59972	2.99219	3.70753	4.43366	3.32568	1.4633	4.12177
KWMTBOMO00390	BGIBMGA000504	XP_004929918.1 uncharacterized protein LOC101746861 [Bombyx mori]	0	No hits	/	162.054	608.195	1628.42	1416.38	754.463	299.621	1411.23	237.659	463.837	908.216	1497.18	1354.4	540.336	45.4345	0.879237	172.511	7.30861	3.98192	681.023	791.927	1522.41	2065.16	9.76135	6.59771
KWMTBOMO00391	BGIBMGA000722	NP_001040328.1 surfeit 1 isoform 1 [Bombyx mori] ABD36358.1 surfeit protein isoform 1 [Bombyx mori]	1e-173	SURF1 family	3e-38	18.2293	33.7567	38.7908	23.6066	11.8737	6.44869	22.6511	15.6493	24.6156	18.6131	18.6698	14.3404	2.67478	0.837689	6.32236	32.1312	36.8825	28.5117	30.5434	37.0466	53.3334	44.0776	22.8501	30.9812
KWMTBOMO00392	BGIBMGA000503	XP_004929920.1 ankyrin repeat domain-containing protein 12 isoform X1 [Bombyx mori]	0	Ankyrin repeats (3 copies)	1e-26	4.44611	5.82835	6.51896	6.67285	7.93837	8.62474	8.62354	3.81205	5.43242	6.56193	5.12829	9.33022	12.1094	14.2822	13.3033	22.8108	8.34866	9.40392	13.5904	15.083	14.7264	16.1505	11.1059	26.4452
KWMTBOMO00393	BGIBMGA000723	XP_012548985.1 prostaglandin E synthase 2 [Bombyx mori]	0	Glutaredoxin	3.5e-13	10.9502	12.9763	8.99498	10.3538	4.80879	4.79475	8.60902	8.02122	11.3707	9.77102	7.18755	6.68614	3.0627	1.8726	4.01208	9.58986	21.8314	13.7268	15.073	15.7892	16.9452	17.4922	15.5807	26.3422
KWMTBOMO00396	BGIBMGA000724	XP_004929922.1 multidrug resistance protein homolog 49 [Bombyx mori]	0	ABC transporter transmembrane region	2.2e-95	0.0428593	0.115049	0.0796908	0.161898	0.0864062	0.0778231	0	1.81763	1.30125	0.0473314	0.0813917	0.0162421	1.82063	0	137.406	9.78337	1.06283	0.23904	0.0234001	0.0798396	0.169431	0.257775	0.581361	4.78342
KWMTBOMO00397	BGIBMGA000725	XP_004929924.1 multidrug resistance protein homolog 49 [Bombyx mori]	0	ABC transporter transmembrane region	1.1e-96	0.422862	0.351876	0.51091	0.840316	8.91632	8.39806	2.21404	1.64938	0.764648	0.570804	1.05474	1.96181	14.1889	20.5659	1.31351	1.35859	134.975	2.53722	1.63396	1.44281	1.42971	1.2879	2.06139	3.74485
KWMTBOMO00398	BGIBMGA000498	XP_021206164.1 LOW QUALITY PROTEIN: circadian locomoter output cycles protein kaput [Bombyx mori]	0	PAS domain	1.6e-20	1.32505	1.43377	1.37705	1.7991	3.11863	2.31623	2.10832	0.669446	1.05892	2.16263	1.68944	3.26258	3.96223	8.08451	4.76666	2.02033	1.50224	1.80917	3.30631	2.30125	1.60209	2.38721	0.991675	1.97274
KWMTBOMO00401	BGIBMGA000728	XP_012549097.1 probable palmitoyltransferase ZDHHC16 [Bombyx mori]	0	DHHC palmitoyltransferase	4.2e-30	1.42943	1.42407	1.19831	0.902553	1.11563	1.18561	0.416768	2.70738	2.53388	2.37793	1.93458	1.90903	1.43704	1.15377	3.00129	2.37449	2.41567	2.18919	3.29749	3.34383	4.18823	4.69072	1.54996	6.91032
KWMTBOMO00403	BGIBMGA000496	XP_004929999.1 peptide transporter family 1 [Bombyx mori]	0	POT family	4e-105	2.55364	3.39182	11.454	47.4749	18.9041	31.5099	10.7632	5.0786	6.91002	2.78645	3.1582	13.889	43.9688	57.3276	7.37057	68.1644	36.8744	9.14044	12.4182	12.0385	16.7449	31.2647	3.65574	2.65334
KWMTBOMO00407	BGIBMGA000494	XP_012549018.1 uncharacterized protein LOC101736416 [Bombyx mori]	0	No hits	/	1.1587	0.815894	0.848936	0.822325	0.684825	0.70864	0.89075	0.902523	1.02639	1.17147	0.928762	1.18488	1.55769	2.46594	3.72156	33.3117	3.46819	2.75836	1.96913	1.86693	1.74939	2.00914	2.85974	42.0811
KWMTBOMO00408	BGIBMGA000731	XP_021206059.1 ubiquitin carboxyl-terminal hydrolase 35 isoform X1 [Bombyx mori]	0	Ubiquitin carboxyl-terminal hydrolase	1.6e-36	0.72753	0.650167	0.538805	0.602555	0.952443	0.640471	0.68732	0.181639	0.527362	1.15122	0.525481	1.41882	0.970285	1.78079	8.73764	1.63712	1.43696	0.682644	1.45114	0.989785	0.695528	1.3063	0.523064	1.91241
KWMTBOMO00411	BGIBMGA000733	XP_012548929.1 polypeptide N-acetylgalactosaminyltransferase 11 [Bombyx mori]	0	Glycosyl transferase family 2	3.7e-19	4.21888	3.96669	4.53026	4.5933	2.25953	1.0149	4.34215	0.490916	3.60712	6.8749	4.95392	8.46358	2.69814	0.895159	2.80673	0.365198	6.69537	1.53649	11.4469	17.2692	10.35	12.9345	0.493692	0.262393
KWMTBOMO00420		XP_014357211.1 PREDICTED: uncharacterized protein LOC106709840 [Papilio machaon]	0	Pao retrotransposon peptidase	2.2e-50	0.78458	3.19658	3.11045	2.8589	1.56103	0.593513	2.6492	0.192036	0.045182	0.165981	0.310057	0	0.173769	0.679074	0.951495	0.133171	0.139011	0.135856	0.105296	3.54012	3.05701	0.376596	0.0921113	0.086485
KWMTBOMO00425	BGIBMGA000488	XP_004929932.1 protein grindelwald [Bombyx mori] XP_004929933.1 protein grindelwald [Bombyx mori]	1e-161	No hits	/	3.15575	2.71472	2.26454	2.84149	2.29746	1.89712	2.84277	1.09911	1.1121	2.41824	1.56219	2.37873	1.11191	3.2233	1.82537	0.53595	39.9011	30.4351	4.29642	8.04767	8.32953	13.0914	0.864095	1.42464
KWMTBOMO00426	BGIBMGA000486	XP_021205996.1 period isoform X4 [Bombyx mori]	0	Period protein 2/3C-terminal region	4.9e-19	2.48002	2.13788	2.63809	6.09377	9.39928	8.54503	7.41244	0.161522	0.664226	1.34645	1.0529	3.39362	3.91028	7.46198	10.6162	3.35245	2.85964	1.74288	2.9897	2.20341	1.44667	2.91958	0.8809	2.20832
KWMTBOMO00427	BGIBMGA000484	NP_001036846.1 nonclathrin coat protein gamma1-COP [Bombyx mori] BAA93047.2 nonclathrin coat protein gamma1-COP [Bombyx mori]	0	Adaptin N terminal region	4e-122	10.3011	14.9157	18.0551	14.9497	15.672	14.2425	19.8036	12.1817	13.9608	21.7854	20.4112	23.2085	19.9394	11.8621	8.99576	24.886	15.5348	22.8316	28.7449	21.5238	24.1638	31.2441	12.9999	27.9795
KWMTBOMO00428	BGIBMGA000483	XP_021206034.1 uncharacterized protein LOC101737214 isoform X5 [Bombyx mori]	0	No hits	/	0.271572	0.231717	0.294776	0.349012	1.02544	0.789757	0.627425	0.0877964	0.320074	0.77552	0.624522	1.09808	1.3757	2.51103	1.03348	0.0734758	0.0156528	0.150024	0.224878	0.60212	0.398377	0.208942	0.826388	0.321935
KWMTBOMO00431	BGIBMGA013783	AAN06610.1 transposase [Bombyx mori]	1e-163	DDE superfamily endonuclease	5.4e-06	2.25557	2.2665	2.29657	1.96904	3.31387	3.08113	2.11718	2.03972	2.32439	2.12454	2.17671	2.74915	3.97492	4.63221	13.4948	8.19056	8.06311	8.26454	10.186	7.51505	6.39391	6.48901	4.44858	5.33091
KWMTBOMO00433		BAB21762.1 gag-like protein [Bombyx mori]	0	Associated with zinc fingers	2.9e-21	0	0	0.0952797	0.0591757	7.65772	10.3038	0.248755	0.0354176	0.0286369	0.0722662	0	0.517924	1.18346	0.344324	0.236687	0.0776387	0.0167924	0.0357496	0.041897	0.103039	0.0363626	0.0229723	0.0628721	0.0121812
KWMTBOMO00434		AAA17752.1 reverse transcriptase [Bombyx mori]	0	Reverse transcriptase (RNA-dependent DNA polymerase)	7.1e-63	0.0660714	0.0567006	0.466742	0.470165	8.93731	11.4622	2.98277	0.287101	0.0301836	0.150661	0.0792069	0.304428	3.25284	10.5647	0.110148	0.0921062	0.230816	0.129107	0.115752	0.0604068	0.0213506	0.0810165	0.0506814	0.13747
KWMTBOMO00435	BGIBMGA000742	XP_004929935.1 RING finger and SPRY domain-containing protein 1 isoform X2 [Bombyx mori]	0	SPRY domain	3.2e-18	2.64497	2.23008	1.55969	1.75273	3.26663	3.21076	1.53481	1.01579	2.10207	2.99048	1.80643	4.43997	4.58773	10.7018	27.6443	4.0098	1.84605	3.78152	3.97364	3.92094	2.57721	3.49261	9.07079	5.43944
KWMTBOMO00437	BGIBMGA000743	XP_004929936.1 flotillin-1 isoform X2 [Bombyx mori]	0	SPFH domain / Band 7 family	9.6e-21	2.08602	2.32386	1.59806	1.63183	1.19426	1.02926	1.41656	3.36949	4.41134	3.06466	2.07132	2.39138	2.13015	2.54372	11.2723	38.4529	25.9452	13.7491	5.90817	5.50735	6.55067	7.65716	9.63228	22.2799
KWMTBOMO00438	BGIBMGA000481	XP_004929937.1 sulfhydryl oxidase 1 [Bombyx mori]	0	Erv1 / Alr family	2.6e-25	4.20307	5.47288	3.59423	3.52394	2.82621	3.06909	3.50973	2.0055	4.57049	6.24506	3.58814	8.45897	6.58947	5.5206	6.62437	88.5555	9.29046	6.71825	8.89399	6.01066	7.36385	14.073	7.41455	9.12453
KWMTBOMO00440	BGIBMGA000748	XP_021206069.1 uncharacterized protein LOC101737920 [Bombyx mori]	0	POT family	9.6e-11	0	0	0.0175087	0	0.0348757	0.090433	0.0940041	1.12947	2.4059	0	2.09366	2.90322	0.802377	0	0.0316541	0.0200079	0.0518108	0.462072	0.016646	0.0209277	0.0285974	0.0124087	0.203651	23.4075
KWMTBOMO00444	BGIBMGA000478	XP_012548938.1 intraflagellar transport protein 122 homolog [Bombyx mori]	0	WD domain, G-beta repeat	4.3e-13	0.333058	0.215735	0.296662	0.227444	0.454657	0.449076	0.278281	0.173593	0.524224	1.07318	0.318134	0.807647	0.614886	2.52126	2.95165	0.508852	0.940099	0.304243	0.704337	0.671568	0.470203	0.669155	0.369028	0.998486
KWMTBOMO00447	BGIBMGA013333	XP_012546686.1 uncharacterized protein LOC101738304 [Bombyx mori]	1e-102	THAP domain	1.3e-07	0.219287	0.0988577	0.114091	0.0942968	0.114066	0	0.109133	1.64028	0.618075	0.844833	0.593514	0.605926	0.50017	0.415417	5.46239	0.805046	2.39702	0.489359	0.918603	0.850001	0.627953	0.717874	1.3102	0.221779
KWMTBOMO00448		KYN15771.1 Copia protein [Trachymyrmex cornetzi]	1e-96	Integrase core domain	1.7e-24	1.84732	2.02011	1.31311	1.4274	2.45346	3.71041	1.26399	0.337101	0.0543605	0.151647	0.182313	0.219309	0	0.2187	4.22277	0.605932	1.71679	1.41857	1.21021	1.81094	0.906086	1.50602	0.490614	0.371374
KWMTBOMO00449	BGIBMGA012135	XP_021208064.1 uncharacterized protein LOC110386378 [Bombyx mori]	1e-126	THAP domain	9.5e-07	2.16256	1.86112	2.39464	1.71068	2.09178	0.527132	2.04157	0.459397	0.573918	1.86987	0.910381	1.25946	0.685987	3.2969	19.2728	2.62561	10.2205	2.09386	2.8373	3.18202	2.15266	1.98774	1.26133	1.55513
KWMTBOMO00450		XP_012552422.1 uncharacterized protein LOC105842723 [Bombyx mori]	8e-66	Alcohol dehydrogenase transcription factor Myb/SANT-like	2.7e-17	0.744606	0.951843	1.004	1.18016	0.569653	0.512162	0.965476	0.686582	0.927016	0.620067	1.02868	0.750469	0.505702	0.374193	2.58945	1.77363	3.44426	1.55464	2.13336	2.68365	2.48233	1.79695	1.03744	0.794269
KWMTBOMO00452		XP_012553428.1 uncharacterized protein LOC105843021 [Bombyx mori]	1e-75	No hits	/	0.369143	0.919536	0.580435	0.880297	0.874594	0.531042	1.05051	0.655297	0.417462	0.300131	0.478324	0.224331	0.28015	0.111854	3.01692	1.29976	2.22089	1.72329	1.60339	2.5665	2.90307	2.15734	2.15912	1.78068
KWMTBOMO00454		XP_021196578.1 piggyBac transposable element-derived protein 4-like [Helicoverpa armigera]	1e-157	Transposase IS4	3.8e-70	3.06458	3.31278	3.66042	2.23838	2.13651	1.53232	3.31962	0.160559	0.244234	0.325216	0.452936	0.460778	0.631726	0.551399	3.81125	3.64408	84.4009	11.9029	3.17304	3.56726	4.62967	5.62087	4.62662	2.40584
KWMTBOMO00455		XP_021204531.1 uncharacterized protein LOC110385446, partial [Bombyx mori]	0	Pao retrotransposon peptidase	1.5e-56	2.14429	2.46154	2.14647	1.86035	2.1798	2.20682	1.81959	0.237046	0.486909	0.569977	0.837608	1.67433	0.865581	0.650891	33.6469	5.15218	12.9419	8.44895	12.5577	10.5157	7.68724	10.8965	3.33223	2.95541
KWMTBOMO00456	BGIBMGA003354	XP_014371084.1 PREDICTED: uncharacterized protein LOC106720810 [Papilio machaon]	0	Helitron helicase-like domain at N-terminus	9.2e-54	0.425926	0.372461	0.547937	0.211182	0.44042	0.340715	0.563746	0.0600998	0.324495	0.801799	0.512222	1.56501	0.888713	0.455194	8.66162	1.05642	2.73053	0.848086	1.75493	1.70264	1.18083	1.32667	0.383353	0.496905
CSW qtl2-2
KWMTBOMO00032		BAC57926.1 reverse transcriptase [Bombyx mori]	1e-119	No hits	/	0.2861	0.167725	0.300926	0.204779	0.154428	0.10758	0.315997	0.0392838	0.0727558	0.0639092	0.253638	0	1.3397	0	0.186877	0.0156843	0.0568395	0	0.0532224	0.0965274	0.0694107	0.0383488	0.0114096	0
KWMTBOMO00034	BGIBMGA004679	BAD11135.1 putative transposase yabusame-1 [Bombyx mori]	0	Transposase IS4	4.5e-73	0.898428	1.14147	0.756506	0.720686	0.370327	0.416704	0.482221	0.595382	0.57776	0.607236	1.05052	0.525914	0.660657	2.00246	6.61171	0.702629	1.33237	0.880034	0.642041	0.590299	0.416835	0.172739	1.18895	0.559981
KWMTBOMO00039	BGIBMGA002087	XP_004932791.1 MIF-like protein mif-2 [Bombyx mori]	4e-80	Macrophage migration inhibitory factor	5.2e-22	0.0791293	0	0	0.102786	16.9218	52.1484	0.648117	0.383806	0.720965	0	0.083095	4.04827	16.3465	9.56924	0	734.487	175.2	0.229469	0.0382557	0.0525653	0.183351	0.0844028	32.2471	12.9277
KWMTBOMO00040	BGIBMGA002043	XP_004932859.1 probable 3',5'-cyclic phosphodiesterase pde-5 isoform X2 [Bombyx mori]	0	3'5'-cyclic nucleotide phosphodiesterase	2.6e-72	0.283183	0.0727194	0.0649353	0.0530219	0	0.0194166	0.0285164	1.71029	0.87816	0.449891	0.212206	0.296865	0.326124	0.276304	0.0237273	9.13158	1.15258	0.0156439	0.16227	0.331124	0.250708	0.343105	4.56951	2.69785
KWMTBOMO00045	BGIBMGA002089	XP_004932795.1 uncharacterized protein LOC101744149 [Bombyx mori]	1e-127	No hits	/	1.03445	0.753061	0.418219	0.350445	0.402379	0.568461	0.39234	0.234701	1.06116	0.785857	0.583897	0.499203	0.503923	1.08615	4.67337	1.345	0.669227	2.7839	2.18542	2.07573	1.24112	2.08421	2.33741	1.35126
KWMTBOMO00046	BGIBMGA002040	XP_021195096.1 uncharacterized protein LOC110379661 isoform X2 [Helicoverpa armigera]	9e-71	Transposase	3.8e-08	2.08193	1.65327	1.2547	1.32273	0.976989	1.20601	1.16086	2.77139	2.1264	2.87699	1.97584	1.43868	2.66684	2.18072	8.10091	2.92813	2.53459	10.7308	5.42388	5.37741	4.08531	4.77144	9.93379	6.78085
KWMTBOMO00047	BGIBMGA002039	XP_004932796.1 gamma-soluble NSF attachment protein [Bombyx mori]	1e-172	Soluble NSF attachment protein	9e-13	4.42572	4.59159	4.70548	5.92577	9.57472	8.10869	8.53725	5.68046	5.34954	6.94229	6.11853	6.91631	9.89299	9.03138	4.54123	6.78739	3.12988	7.19664	6.91325	5.32113	4.08307	5.6771	1.75809	2.07916
KWMTBOMO00048	BGIBMGA013783	AAN06610.1 transposase [Bombyx mori]	0	Winged helix-turn helix	2.3e-14	2.25557	2.2665	2.29657	1.96904	3.31387	3.08113	2.11718	2.03972	2.32439	2.12454	2.17671	2.74915	3.97492	4.63221	13.4948	8.19056	8.06311	8.26454	10.186	7.51505	6.39391	6.48901	4.44858	5.33091
KWMTBOMO00051	BGIBMGA002091	XP_004932797.1 transcriptional repressor CTCF [Bombyx mori] XP_012551504.1 transcriptional repressor CTCF [Bombyx mori] XP_012551505.1 transcriptional repressor CTCF [Bombyx mori]	0	Zinc-finger double domain	1.6e-41	3.33376	3.41308	2.85732	2.5713	2.68403	2.55591	3.08528	1.79658	2.52984	2.6806	1.51535	2.49492	2.38007	3.15487	9.25209	17.4417	10.4528	14.7599	17.9245	20.8254	15.7659	16.5871	7.46945	5.5197
KWMTBOMO00052	BGIBMGA002093	XP_012551530.1 solute carrier family 35 member C2 [Bombyx mori] XP_021207997.1 solute carrier family 35 member C2 [Bombyx mori]	0	Triose-phosphate Transporter family	8.3e-15	0.919599	1.09815	1.25687	0.975733	1.44296	1.25739	1.08215	0.633715	0.912002	2.24636	1.56552	2.48301	2.8837	3.85174	3.59495	1.27888	3.94058	0.951044	4.51288	2.68405	1.82125	3.60113	0.33491	0.346065
KWMTBOMO00057	BGIBMGA002030	XP_004925189.2 ADP-ribosylation factor GTPase-activating protein 1 [Bombyx mori]	0	Putative GTPase activating protein for Arf	1.4e-33	1.9408	2.32916	2.23908	1.75262	3.12564	1.885	2.14486	1.00114	2.3727	4.5062	3.22231	9.02751	5.06727	5.5547	4.58168	1.35302	1.29921	0.591658	4.27872	3.37342	2.71448	3.80255	0.609557	0.914781
KWMTBOMO00058		AAA17752.1 reverse transcriptase [Bombyx mori]	0	Reverse transcriptase	4.9e-62	0.152758	0.0850345	0.051325	0	0.295884	0.171878	0.133999	0.104791	0.0925564	0.125166	0.0515399	0.650987	11.4845	0.556439	0.0959925	0.0424612	0.174845	0.718749	0.0558429	0.0860353	0.0916871	0.0480725	0.0290296	0.0262469
KWMTBOMO00059	BGIBMGA002096	XP_012551413.1 protein tyrosine phosphatase isoform X2 [Bombyx mori]	0	Protein-tyrosine phosphatase	1.1e-70	1.499	1.71974	1.14245	0.924616	1.1344	0.757084	1.26785	2.02093	1.96898	1.71766	1.38418	1.87338	1.05957	1.10392	5.87381	3.3426	2.32907	5.40537	3.31836	3.95897	3.65103	3.11265	7.98754	4.70043
KWMTBOMO00060	BGIBMGA002029	XP_012551528.1 LOW QUALITY PROTEIN: peroxisomal membrane protein PEX16 [Bombyx mori]	0	Peroxisomal membrane protein (Pex16)	8.3e-76	1.31709	1.87178	1.26777	1.69401	1.79301	1.43021	2.1386	0.667172	1.51115	2.73769	1.64959	2.50857	1.85185	2.41822	2.03337	1.52001	1.11531	1.6913	3.77165	3.03665	2.08114	2.82051	1.26376	1.04134
KWMTBOMO00061	BGIBMGA002097	XP_012551457.1 protein Jumonji isoform X1 [Bombyx mori]	0	JmjC domain, hydroxylase	1.6e-24	1.01567	0.878988	0.586104	0.58765	0.404287	0.356014	0.418279	0.794078	0.926217	1.0443	0.675869	0.922389	0.283597	0.410887	8.62526	1.61795	2.23335	1.93641	2.5132	2.94311	2.68697	3.34289	4.47283	2.82526
KWMTBOMO00062	BGIBMGA002957	XP_012553074.1 uncharacterized protein LOC105842979 [Bombyx mori]	1e-83	No hits	/	1.30697	1.37025	1.08682	1.66026	2.3334	1.40546	0.710994	0.1939	0	0.131607	0.0911564	0	0	0.98415	1.20883	2.89178	1.78619	1.39501	2.64549	3.92642	3.35908	4.76226	1.86547	0.673115
KWMTBOMO00063	BGIBMGA002028	XP_012551514.1 protein jim lovell isoform X2 [Bombyx mori]	7e-85	No hits	/	1.14112	0.874406	1.12606	1.26816	1.32144	1.31808	0.927495	0.437194	0.801456	1.2851	0.762868	1.63171	1.19484	2.56766	4.71356	0.739221	0.825227	0.933492	1.51356	1.75656	1.30563	1.49759	2.28347	1.09426
CSW qtl2-3
KWMTBOMO13513	BGIBMGA001315	XP_021204303.1 uncharacterized protein LOC110385387 [Bombyx mori]	1e-160	Alcohol dehydrogenase transcription factor Myb/SANT-like	3.9e-15	0.909881	0.678238	0.816907	1.72616	1.36143	0.847469	0.773231	1.32393	1.18119	1.28588	0.951256	0.881623	1.33826	0.917399	1.11457	2.53354	0.776405	4.10038	1.96266	1.67229	1.40014	0.879905	5.16499	0.81678
KWMTBOMO13516	BGIBMGA001314	XP_021204306.1 uncharacterized protein LOC101740822 [Bombyx mori]	1e-101	No hits	/	14.8286	2.80056	1.15641	1.4197	1.27783	0.79733	0.515361	1.05407	0.583673	0.129374	0.143625	0.119224	0.304237	0.285343	0.0232042	0.163441	0.220924	0.0350063	1.89165	0.840291	0.341411	0.0589402	0.0645078	0.0807567
KWMTBOMO13517	BGIBMGA001313	XP_012546656.1 organic cation transporter protein isoform X1 [Bombyx mori] XP_021204305.1 organic cation transporter protein isoform X1 [Bombyx mori]	0	Sugar (and other) transporter	2.4e-30	1.43101	1.36314	11.2783	14.6583	297.605	215.323	20.5667	1.08989	0.791054	2.5061	7.98126	10.6147	57.8562	262.307	0.00677365	0.241167	0.985627	0.0766569	6.63517	5.1575	3.32432	0.495075	0.215505	0.4311
KWMTBOMO13518	BGIBMGA001312	XP_021204304.1 tetratricopeptide repeat protein 7B [Bombyx mori]	0	Tetratricopeptide repeat	5.5e-11	3.59911	4.43411	5.22627	5.29782	39.4296	33.3016	7.29896	5.32241	3.57012	4.09308	4.76909	4.79726	7.58282	12.4449	1.97532	6.40038	8.66482	9.05751	7.17965	8.15664	8.38315	7.24432	6.02131	6.53533
KWMTBOMO13519	BGIBMGA001317	XP_012546646.1 uncharacterized protein LOC101741528 [Bombyx mori]	0	No hits	/	0.0191926	0.190947	0.125259	0.191891	0.136659	0.222429	0	0.327762	0.40848	0.246648	1.34063	4.00738	0.769923	0.614807	0.274073	0.0824545	0.152385	0.0309442	0.161145	0.0776175	0.0298302	0.0703333	0.112261	0.010875
KWMTBOMO13520		APA33948.1 seminal fluid protein [Nilaparvata lugens]	1e-103	EF hand	4.5e-43	213.858	245.657	207.161	190.707	184.89	134.603	191.74	360.43	368.328	273.662	316.338	226.849	115.045	80.6522	78.377	203.071	669.607	437.213	218.908	214.932	207.923	197.887	313.069	286.531
KWMTBOMO13521		PCG73253.1 hypothetical protein B5V51_14996 [Heliothis virescens]	9e-31	Cytosol aminopeptidase family, catalytic domain	2.9e-08	0	0.15767	0.982329	0.797685	0.274004	1.24258	0	0.577567	0.297097	0.289242	0	0	0.967106	0.511148	0.680653	0.0768363	0.822317	0.0642944	0.0948912	0.0669305	0.152896	0.14427	0.133333	2.06145
KWMTBOMO13522	BGIBMGA001310	XP_021204299.1 cytosol aminopeptidase-like [Bombyx mori]	1e-179	Cytosol aminopeptidase family, catalytic domain	6e-51	1.776	1.87378	1.72822	2.00647	2.78919	2.72944	1.63917	1.73612	1.91235	1.43541	1.59475	1.51683	1.62332	1.85096	1.62594	1.65069	1.57979	3.05189	2.80314	3.54413	3.41171	3.57315	4.47626	14.7974
KWMTBOMO13524	BGIBMGA001321	XP_004927142.1 ubiquitin domain-containing protein 2 [Bombyx mori] XP_012546655.1 ubiquitin domain-containing protein 2 [Bombyx mori]	1e-164	Ubiquitin-binding domain	7e-34	2.36026	2.30678	2.1197	2.18765	3.63497	3.37735	2.72209	2.87419	2.39008	2.67941	2.96026	3.23291	3.87483	4.32511	4.8663	4.94169	2.39374	4.64027	4.46098	4.17881	3.36958	3.88729	3.3251	9.36832
KWMTBOMO13525	BGIBMGA001309	XP_004927143.1 cytochrome c oxidase assembly protein COX15 homolog isoform X2 [Bombyx mori]	0	Cytochrome oxidase assembly protein	6e-101	11.2399	10.4484	8.08204	6.30436	3.44876	3.17578	5.47728	12.3831	12.6944	7.59396	7.05389	3.43584	2.07796	0.8748	5.07149	11.7294	18.5296	11.7526	9.84212	13.0713	16.5796	14.4896	26.9762	14.3082
KWMTBOMO13526	BGIBMGA001323	NP_001040154.1 short-chain dehydrogenease/reductase [Bombyx mori] ABD36165.1 short-chain dehydrogenease/reductase [Bombyx mori]	1e-165	Enoyl-(Acyl carrier protein) reductase	9.5e-65	12.9337	12.514	8.74438	7.3744	3.69467	3.10671	5.30648	14.5897	13.4257	11.3761	8.95448	8.00758	2.24087	0.741256	3.97272	126.043	26.4188	25.8082	20.2128	17.8725	15.0227	10.8649	24.5458	12.7207
KWMTBOMO13527	BGIBMGA001308	XP_004927145.1 protein takeout [Bombyx mori] XP_004927146.1 protein takeout [Bombyx mori]	1e-174	Haemolymph juvenile hormone binding protein (JHBP)	4.1e-60	0.461051	0.0571753	0.400349	0.49883	0.335723	0.607874	1.00121	3.37826	0.556726	0.380591	0.528678	0.768006	3.83245	2.04233	0.462822	2.08732	0.359102	1.40907	1.06228	1.59793	1.95964	1.34017	2.17283	0.443831
KWMTBOMO13528	BGIBMGA001324	NP_001036949.1 juvenile hormone binding protein e96h-0303 precursor [Bombyx mori] BAE43416.1 hypothetical protein [Bombyx mori]	1e-150	Haemolymph juvenile hormone binding protein (JHBP)	1.7e-53	0.0856684	0	0.074171	0	3.82351	5.37309	1.64598	0.385173	0.0666247	0	0.0372407	0	0.167834	2.54639	0.0700837	0.267817	0.400768	0.917991	0.0171451	0.00350977	0	0	1.67805	5.64208
KWMTBOMO13529	BGIBMGA001325	NP_001036945.1 juvenile hormone binding protein an-0128 precursor [Bombyx mori] BAE43410.1 hypothetical protein [Bombyx mori] BAH97092.1 juvenile hormone binding protein [Bombyx mori]	1e-160	Haemolymph juvenile hormone binding protein (JHBP)	1.2e-53	0.446123	0.22789	0.0922683	0.114611	0.802189	1.62593	0.843125	1.78581	0.0414404	0	0	0	0.213312	0.166721	1.8866	1.84976	65.341	20.7323	0.0777752	0	0.00875654	0.0222462	1.06984	1.89918
KWMTBOMO13530	BGIBMGA001307	NP_001037084.1 superoxide dismutase [Cu-Zn] [Bombyx mori] P82205.3 RecName: Full=Superoxide dismutase [Cu-Zn] 3L9E_A Chain A, Crystal Structures Of Holo And Cu-Deficient CuZNSOD FROM THE SILKWORM Bombyx Mori And The Implications In Amyotrophic Lateral Sclerosis 3L9E_B Chain B, Crystal Structures Of Holo And Cu-Deficient CuZNSOD FROM THE SILKWORM Bombyx Mori And The Implications In Amyotrophic Lat…	1e-106	Copper/zinc superoxide dismutase (SODC)	2.3e-51	64.3671	71.9376	76.7265	104.854	121.241	151.267	104.8	93.853	126.199	90.0691	110.932	107.938	148.617	132.731	37.4882	568.364	226.199	294.407	236.008	111.855	90.2776	78.5348	198.08	131.452
KWMTBOMO13531	BGIBMGA001327	XP_004927147.1 uncharacterized protein LOC101740193 isoform X1 [Bombyx mori]	1e-115	No hits	/	8.62421	9.56352	7.86312	11.1846	5.51835	5.64983	5.31728	14.4992	17.557	12.4385	14.1599	10.3329	8.36606	6.66741	11.2595	12.6093	7.35102	18.6324	8.9996	10.9482	10.4688	9.39409	31.4095	50.0418
KWMTBOMO13534		AAA17752.1 reverse transcriptase [Bombyx mori]	0	Reverse transcriptase (RNA-dependent DNA polymerase)	3e-62	0.0660714	0.0567006	0.466742	0.470165	8.93731	11.4622	2.98277	0.287101	0.0301836	0.150661	0.0792069	0.304428	3.25284	10.5647	0.110148	0.0921062	0.230816	0.129107	0.115752	0.0604068	0.0213506	0.0810165	0.0506814	0.13747
KWMTBOMO13535	BGIBMGA001328	XP_004927149.1 uncharacterized protein LOC101740411 [Bombyx mori]	0	No hits	/	0.309895	0.0169147	0.0582617	0.0166574	0.0188426	0.155992	0.11567	0.903337	0.0442859	0.0768537	0	0.133795	2.07541	1.12076	1.19578	22.3523	1.98178	0.0278649	0.0554437	0.0726783	0.08688	0.196854	1.59262	1.60485
KWMTBOMO13536	BGIBMGA001330	XP_012546649.1 formin-binding protein 4 [Bombyx mori]	0	WW domain	3e-07	11.0791	12.3336	12.1819	10.7548	10.3264	8.23907	12.6968	12.524	10.6177	10.9888	12.4871	8.20567	5.22494	4.01587	3.54416	13.6693	8.91694	14.726	15.7457	20.837	21.4063	20.3764	13.2531	13.7914
KWMTBOMO13540		BAA19776.1 Pol protein [Bombyx mori]	0	Reverse transcriptase (RNA-dependent DNA polymerase)	8.7e-44	0.0933873	0.0382941	0.177814	0.0537868	74.4278	34.1751	0.177748	0	0.0136417	0.0224424	0.0802413	0.0411205	0.102704	0.0820125	1.17612	0.225298	0.558386	0.0273459	0.271368	0.23682	0.183884	0.168217	0.077015	0.0522244
CSW qtl2-4
KWMTBOMO16282	BGIBMGA002957	XP_012553074.1 uncharacterized protein LOC105842979 [Bombyx mori]	4e-85	No hits	/	1.30697	1.37025	1.08682	1.66026	2.3334	1.40546	0.710994	0.1939	0	0.131607	0.0911564	0	0	0.98415	1.20883	2.89178	1.78619	1.39501	2.64549	3.92642	3.35908	4.76226	1.86547	0.673115
KWMTBOMO16283		XP_021207653.1 uncharacterized protein LOC110386244 [Bombyx mori]	0	No hits	/	3.32981	5.23848	5.87169	5.99198	9.82991	13.0866	8.47729	0.0274316	0.332698	0.291909	0.481682	1.00286	0.0853031	0.133343	13.1327	12.0038	8.99023	3.55882	6.32415	4.53553	3.13139	7.76828	1.87826	2.03786
KWMTBOMO16285	BGIBMGA014007	XP_022837564.1 protein SAND [Spodoptera litura]	0	Trafficking protein Mon1	7e-140	0.715107	0.958148	0.658934	0.843305	1.46727	2.26093	1.38666	0.17335	0.506299	0.807926	0.408192	0.630521	0.866699	1.4561	1.90971	0.748439	0.963085	1.13965	1.71621	1.38872	1.04172	1.06207	1.18954	0.510441
KWMTBOMO16286	BGIBMGA013891	XP_004933571.1 pre-mRNA-splicing factor 38 [Bombyx mori]	1e-133	PRP38 family	2.5e-61	18.968	22.2805	14.2822	12.0546	9.39266	8.59767	8.23348	25.9116	30.7098	16.2132	20.3851	11.7783	5.94887	2.32586	4.55073	30.2245	10.5386	42.4789	38.5802	43.4347	40.9032	33.0633	56.7449	23.5409
KWMTBOMO16287	BGIBMGA014008	XP_004933572.1 structural maintenance of chromosomes protein 4 [Bombyx mori]	0	RecF/RecN/SMC N terminal domain	4.5e-75	2.56179	3.01597	2.67013	2.279	2.68138	2.89602	2.11795	3.14792	3.85236	3.5882	2.22618	1.99572	1.53325	1.83525	6.45315	1.89407	3.38345	5.89639	3.87962	3.95542	3.65427	3.41802	6.56292	9.19586
KWMTBOMO16288	BGIBMGA013889	XP_012552077.1 UBX domain-containing protein 6 [Bombyx mori] XP_012552080.1 UBX domain-containing protein 6 [Bombyx mori]	0	PUB domain	2.9e-26	4.34647	5.17466	4.65876	5.35804	9.1222	9.33778	4.73385	2.97262	4.35914	6.43414	4.33558	9.46682	8.84728	23.2009	6.39866	5.10612	4.32583	9.57266	8.97117	6.91808	6.58238	7.71118	5.26952	12.243
KWMTBOMO16291		AAA17752.1 reverse transcriptase [Bombyx mori]	0	Reverse transcriptase (RNA-dependent DNA polymerase)	1.1e-62	0.0660714	0.0567006	0.466742	0.470165	8.93731	11.4622	2.98277	0.287101	0.0301836	0.150661	0.0792069	0.304428	3.25284	10.5647	0.110148	0.0921062	0.230816	0.129107	0.115752	0.0604068	0.0213506	0.0810165	0.0506814	0.13747
KWMTBOMO16292		BAB21762.1 gag-like protein [Bombyx mori]	0	Associated with zinc fingers	2.7e-21	0	0	0.0952797	0.0591757	7.65772	10.3038	0.248755	0.0354176	0.0286369	0.0722662	0	0.517924	1.18346	0.344324	0.236687	0.0776387	0.0167924	0.0357496	0.041897	0.103039	0.0363626	0.0229723	0.0628721	0.0121812
CSR qtl3-1
KWMTBOMO07655	BGIBMGA001292	NP_001040267.1 progesterone receptor membrane component 2 [Bombyx mori] ABD36334.1 progesterone membrane binding protein [Bombyx mori]	5e-99	Cytochrome b5-like Heme/Steroid binding domain	2.8e-10	1.002	0.892148	0.692713	0.81225	0.55625	0.687312	0.730545	0.558779	0.823216	1.34626	0.926754	1.59098	1.22078	0.801997	1.2167	2.0991	4.08516	4.75054	2.60495	2.38393	1.5469	1.84472	1.11877	1.60118
KWMTBOMO07656	BGIBMGA000854	XP_012547357.1 GDP-fucose transporter 1 [Bombyx mori] XP_012547358.1 GDP-fucose transporter 1 [Bombyx mori] XP_012547359.1 GDP-fucose transporter 1 [Bombyx mori]	0	Triose-phosphate Transporter family	1.3e-19	1.96375	2.10255	1.70354	1.37439	0.670083	0.553111	1.09851	1.43415	2.3583	1.92957	1.79074	1.95748	0.843021	0.123287	4.13522	4.7375	6.31261	4.70867	9.01011	8.30954	7.03744	6.04657	3.95348	7.61233
KWMTBOMO07657	BGIBMGA001291	XP_004928114.2 iduronate 2-sulfatase [Bombyx mori] XP_021204789.1 iduronate 2-sulfatase [Bombyx mori]	0	Sulfatase	7.1e-48	0.903667	1.04124	1.01204	0.729354	0.186095	0.241614	0.626147	1.72979	1.14281	1.05244	0.409417	0.709019	0.606626	0.273697	1.30789	1.49527	2.56748	1.44769	1.4617	1.73203	1.84071	1.12295	1.53497	6.36467
KWMTBOMO07658	BGIBMGA000855	XP_021204788.1 uncharacterized protein LOC101744657 [Bombyx mori]	0	No hits	/	2.44006	1.44352	2.92229	5.3121	12.9597	12.1406	3.22301	1.22194	0.620079	1.6759	1.4747	2.52406	10.2649	35.0651	6.60876	4.41511	3.8213	1.86544	1.21793	2.85562	1.90055	3.1615	1.17912	1.40508
KWMTBOMO07659	BGIBMGA001290	XP_012547111.1 TRAF6 isoform X1 [Bombyx mori]	0	Zinc finger, C3HC4 type (RING finger)	7.2e-13	2.34629	2.40612	1.93088	1.35397	2.50162	2.25189	2.35797	0.810564	1.43379	2.415	1.44486	1.71441	2.66886	2.87532	2.63546	2.0997	1.95718	8.0576	4.58426	3.55564	2.94777	4.18465	2.72443	2.83167
KWMTBOMO07660	BGIBMGA000856	XP_004927973.1 uncharacterized protein LOC101745768 [Bombyx mori] XP_012547353.1 uncharacterized protein LOC101745768 [Bombyx mori] XP_012547354.1 uncharacterized protein LOC101745768 [Bombyx mori] XP_012547355.1 uncharacterized protein LOC101745768 [Bombyx mori] XP_021204726.1 uncharacterized protein LOC101745768 [Bombyx mori] XP_021204727.1 uncharacterized protein LOC101745768 [Bombyx mori] XP_…	0	Domain of unknown function (DUF4789)	5.7e-34	1.72584	6.1487	4.99543	2.35443	1.68702	1.35903	1.95839	1.36808	1.81782	2.82485	3.01002	1.54284	1.54382	0.659381	0.158785	0.205006	0.351154	2.45698	2.66212	8.44552	12.8844	21.8477	10.1786	0.819034
KWMTBOMO07661	BGIBMGA001288	XP_012547165.1 LOW QUALITY PROTEIN: nose resistant to fluoxetine protein 6 [Bombyx mori]	0	Acyltransferase family	2.2e-18	11.0289	1.48632	1.5301	1.60898	2.85945	3.84723	2.17708	5.49303	2.54955	4.22549	3.40645	5.03647	4.98973	2.08074	5.27078	3.76926	4.29669	9.14445	0.886154	1.56623	1.62668	1.22021	8.42595	0.969628
KWMTBOMO07663	BGIBMGA011097	PCG66235.1 hypothetical protein B5V51_7953 [Heliothis virescens]	0	Acyltransferase family	7.3e-16	20.2451	7.49342	3.84816	2.93934	1.48529	0.82355	1.98162	22.979	13.0824	6.37921	5.36599	3.6944	0.798008	0.215132	0.139977	0.95169	1.26702	0.543797	91.2204	54.5377	48.3593	20.0678	1.31315	0.528946
KWMTBOMO07665		XP_022834142.1 uncharacterized protein LOC111361920 [Spodoptera litura]	8e-81	No hits	/	2.75114	2.33187	3.4073	4.98418	12.6183	17.3033	6.15174	0.0784375	0.0726354	0.310904	0.880996	0.437892	0.66874	0	0.526466	1.96597	0.77718	1.35446	4.65624	0.924459	0.770716	1.43243	0.729007	0.278069
KWMTBOMO07667		AAA17752.1 reverse transcriptase [Bombyx mori]	1e-157	Endonuclease-reverse transcriptase	2.4e-15	0.620202	0.593546	1.77381	2.01999	4.26968	4.36872	3.58481	0.0735427	0.0952354	0.205354	0.0530317	0.478449	0.483181	2.09933	0.037554	0	0.201584	0.0504256	0.0134002	0.0128485	0.0167777	0.0174663	0.0199132	0.0405098
PW qtl4-1
KWMTBOMO00440	BGIBMGA000748	XP_021206069.1 uncharacterized protein LOC101737920 [Bombyx mori]	0	POT family	9.6e-11	0	0	0.0175087	0	0.0348757	0.090433	0.0940041	1.12947	2.4059	0	2.09366	2.90322	0.802377	0	0.0316541	0.0200079	0.0518108	0.462072	0.016646	0.0209277	0.0285974	0.0124087	0.203651	23.4075
KWMTBOMO00444	BGIBMGA000478	XP_012548938.1 intraflagellar transport protein 122 homolog [Bombyx mori]	0	WD domain, G-beta repeat	4.3e-13	0.333058	0.215735	0.296662	0.227444	0.454657	0.449076	0.278281	0.173593	0.524224	1.07318	0.318134	0.807647	0.614886	2.52126	2.95165	0.508852	0.940099	0.304243	0.704337	0.671568	0.470203	0.669155	0.369028	0.998486
KWMTBOMO00447	BGIBMGA013333	XP_012546686.1 uncharacterized protein LOC101738304 [Bombyx mori]	1e-102	THAP domain	1.3e-07	0.219287	0.0988577	0.114091	0.0942968	0.114066	0	0.109133	1.64028	0.618075	0.844833	0.593514	0.605926	0.50017	0.415417	5.46239	0.805046	2.39702	0.489359	0.918603	0.850001	0.627953	0.717874	1.3102	0.221779
KWMTBOMO00448		KYN15771.1 Copia protein [Trachymyrmex cornetzi]	1e-96	Integrase core domain	1.7e-24	1.84732	2.02011	1.31311	1.4274	2.45346	3.71041	1.26399	0.337101	0.0543605	0.151647	0.182313	0.219309	0	0.2187	4.22277	0.605932	1.71679	1.41857	1.21021	1.81094	0.906086	1.50602	0.490614	0.371374
KWMTBOMO00449	BGIBMGA012135	XP_021208064.1 uncharacterized protein LOC110386378 [Bombyx mori]	1e-126	THAP domain	9.5e-07	2.16256	1.86112	2.39464	1.71068	2.09178	0.527132	2.04157	0.459397	0.573918	1.86987	0.910381	1.25946	0.685987	3.2969	19.2728	2.62561	10.2205	2.09386	2.8373	3.18202	2.15266	1.98774	1.26133	1.55513
KWMTBOMO00450		XP_012552422.1 uncharacterized protein LOC105842723 [Bombyx mori]	8e-66	Alcohol dehydrogenase transcription factor Myb/SANT-like	2.7e-17	0.744606	0.951843	1.004	1.18016	0.569653	0.512162	0.965476	0.686582	0.927016	0.620067	1.02868	0.750469	0.505702	0.374193	2.58945	1.77363	3.44426	1.55464	2.13336	2.68365	2.48233	1.79695	1.03744	0.794269
KWMTBOMO00451		XP_012553160.1 putative nuclease HARBI1 [Bombyx mori]	4e-92	DDE superfamily endonuclease	1.9e-17	0.369143	0.919536	0.580435	0.880297	0.874594	0.531042	1.05051	0.655297	0.417462	0.300131	0.478324	0.224331	0.28015	0.111854	3.01692	1.29976	2.22089	1.72329	1.60339	2.5665	2.90307	2.15734	2.15912	1.78068
KWMTBOMO00454		XP_021196578.1 piggyBac transposable element-derived protein 4-like [Helicoverpa armigera]	1e-157	Transposase IS4	3.8e-70	3.06458	3.31278	3.66042	2.23838	2.13651	1.53232	3.31962	0.160559	0.244234	0.325216	0.452936	0.460778	0.631726	0.551399	3.81125	3.64408	84.4009	11.9029	3.17304	3.56726	4.62967	5.62087	4.62662	2.40584
KWMTBOMO00455		XP_021204531.1 uncharacterized protein LOC110385446, partial [Bombyx mori]	0	Pao retrotransposon peptidase	1.5e-56	2.14429	2.46154	2.14647	1.86035	2.1798	2.20682	1.81959	0.237046	0.486909	0.569977	0.837608	1.67433	0.865581	0.650891	33.6469	5.15218	12.9419	8.44895	12.5577	10.5157	7.68724	10.8965	3.33223	2.95541
KWMTBOMO00456	BGIBMGA003354	XP_014371084.1 PREDICTED: uncharacterized protein LOC106720810 [Papilio machaon]	0	Helitron helicase-like domain at N-terminus	9.2e-54	0.425926	0.372461	0.547937	0.211182	0.44042	0.340715	0.563746	0.0600998	0.324495	0.801799	0.512222	1.56501	0.888713	0.455194	8.66162	1.05642	2.73053	0.848086	1.75493	1.70264	1.18083	1.32667	0.383353	0.496905
PW qtl4-2
KWMTBOMO12885	BGIBMGA012693	XP_004924809.1 hybrid signal transduction histidine kinase I [Bombyx mori]	0	Winged helix Storkhead-box1 domain	9.7e-22	3.64223	2.76856	3.93568	4.98465	3.56661	5.8277	5.20018	7.63135	3.68184	4.77631	5.51707	5.58961	8.4152	4.62313	5.56534	1.72999	2.69035	14.7414	9.17012	9.5936	4.64594	1.64931	7.74096	1.90052
KWMTBOMO12886		BAB21762.1 gag-like protein [Bombyx mori]	0	Associated with zinc fingers	1.3e-21	0	0	0.0952797	0.0591757	7.65772	10.3038	0.248755	0.0354176	0.0286369	0.0722662	0	0.517924	1.18346	0.344324	0.236687	0.0776387	0.0167924	0.0357496	0.041897	0.103039	0.0363626	0.0229723	0.0628721	0.0121812
KWMTBOMO12887		AAA17752.1 reverse transcriptase [Bombyx mori]	0	Reverse transcriptase (RNA-dependent DNA polymerase)	1.8e-62	0.0660714	0.0567006	0.466742	0.470165	8.93731	11.4622	2.98277	0.287101	0.0301836	0.150661	0.0792069	0.304428	3.25284	10.5647	0.110148	0.0921062	0.230816	0.129107	0.115752	0.0604068	0.0213506	0.0810165	0.0506814	0.13747
KWMTBOMO12890	BGIBMGA012691	XP_021208684.1 LOW QUALITY PROTEIN: catalase [Bombyx mori]	0	Catalase	1.1e-154	0.0119049	0	0	0	0.776345	1.1539	0	0	0	0	0	0.170857	14.4673	3.66323	0.0282456	0	0.0041547	0.0385827	0.0295007	0.00446204	0	0.00714157	0.00888889	0.0241105
KWMTBOMO12891	BGIBMGA014510	XP_004924808.1 catalase [Bombyx mori]	0	Catalase	2e-155	0.0122126	0	0	0	0.468476	0.75383	0	0	0	0	0	0	12.7167	3.58312	0.0362799	0.013137	0.00852416	0.0280344	0	0.0130734	0.00618551	0	0.086627	0.0185502
KWMTBOMO12892	BGIBMGA012691	XP_004924808.1 catalase [Bombyx mori]	0	Catalase	1.1e-154	0.0119049	0	0	0	0.776345	1.1539	0	0	0	0	0	0.170857	14.4673	3.66323	0.0282456	0	0.0041547	0.0385827	0.0295007	0.00446204	0	0.00714157	0.00888889	0.0241105
KWMTBOMO12893	BGIBMGA012686	NP_001296557.1 dnaJ homolog dnj-5 [Bombyx mori] AFC01236.1 DnaJ-22 [Bombyx mori]	0	Cleavage inducing molecular chaperone	4e-40	10.5275	9.18848	5.96838	5.51147	4.21601	3.38226	4.34389	7.35627	7.3044	8.07227	5.95479	5.65267	4.46301	3.98924	7.09645	7.34302	8.56882	11.5659	14.0445	17.5179	18.318	20.3243	8.45447	20.0155
KWMTBOMO12894	BGIBMGA012690	XP_004924786.1 pre-rRNA-processing protein TSR1 homolog [Bombyx mori]	0	40S ribosome biogenesis protein Tsr1 and BMS1 C-terminal	6.9e-124	72.151	70.5773	40.7822	60.7654	13.5646	3.63943	22.9062	54.2376	66.6956	57.2046	60.1508	37.8248	4.7193	0.885075	12.0572	54.2217	12.3812	46.3633	65.5289	86.9089	91.3974	119.905	54.524	64.214
KWMTBOMO12895	BGIBMGA012687	NP_001037628.1 transport protein Sec61 alpha subunit [Bombyx mori] ABF85696.1 transport protein Sec61 alpha subunit [Bombyx mori]	0	SecY translocase	1.9e-77	89.9353	257.427	463.928	248.605	197.707	151.341	346.938	91.75	170.564	299.489	317.559	387.72	312.247	90.59	10.1546	591.845	151.306	72.3872	411.323	300.752	455.015	1003.39	60.7758	23.2519
KWMTBOMO12896	BGIBMGA012689	XP_004924785.1 midnolin homolog [Bombyx mori]	0	Ubiquitin family	1.9e-07	9.92332	23.1555	45.5418	21.5024	15.0205	15.0639	31.7963	19.6305	29.7307	18.9039	45.8656	18.3092	20.164	7.13159	5.58823	18.5791	12.0427	8.92439	14.9872	14.1445	17.645	36.0888	11.025	9.17321
KWMTBOMO12897	BGIBMGA012688	XP_012544645.1 ATP-binding cassette sub-family D member 3 [Bombyx mori]	1e-51	ABC transporter transmembrane region 2	4.1e-61	1.92471	1.57824	1.44965	1.61564	3.93906	3.64535	2.67402	1.92489	1.98458	4.38211	2.16442	4.65	8.59561	11.6031	5.92853	4.95101	2.74889	1.10252	1.9346	1.8929	1.83088	1.5061	1.41245	0.67384
KWMTBOMO12900	BGIBMGA000476	XP_004932005.1 uncharacterized protein LOC101737035 [Bombyx mori]	5e-87	No hits	/	88.3477	60.8909	51.6234	60.8763	125.137	180.722	75.8341	162.457	102.294	72.344	106.285	98.5918	130.538	160.076	3.17864	1.79885	3.40567	246.656	205.813	157.011	103.851	85.695	15.3462	1.94682
KWMTBOMO12902	BGIBMGA000475	BAC57964.1 calreticulin [Bombyx mori] ACN29696.1 calreticulin [Bombyx mori]	0	Calreticulin family	4.8e-81	317.459	428.916	546.793	227.266	234.892	180.277	359.114	1042.01	851.336	767.634	641.598	570.111	226.719	69.749	49.1741	2381.2	585.985	595.668	3110.83	2058.04	1251.62	911.629	381.113	367.711
KWMTBOMO12903	BGIBMGA000474	XP_004932003.1 guanine nucleotide-binding protein-like 3 homolog [Bombyx mori]	0	GNL3L/Grn1 putative GTPase	2.2e-21	45.6761	59.4045	37.0769	37.2676	15.8524	6.66391	24.9339	66.3957	67.1377	46.871	44.5637	35.5681	3.91795	1.32366	5.73827	63.8055	5.62289	28.087	66.5257	80.4115	71.6007	90.192	22.0723	11.2108
KWMTBOMO12905	BGIBMGA000217	XP_012550839.2 uncharacterized protein LOC101746732, partial [Bombyx mori]	0	Ras family	6.1e-09	1.47583	0.15785	0.301043	0.149957	3.29635	2.89852	0.533743	0.790141	0.491212	1.03051	0.470824	1.34281	2.51783	12.929	1.97084	0.251673	9.70459	5.50351	0.479696	0.38696	0.196091	0.301927	2.69322	1.13694
KWMTBOMO12906	BGIBMGA000218	XP_004932002.1 DNA polymerase epsilon subunit 4 [Bombyx mori]	2e-99	Histone-like transcription factor (CBF/NF-Y) and archaeal histone	1.8e-18	25.2827	44.2983	54.9945	39.689	76.877	98.7027	64.8205	18.3228	21.9641	13.0636	18.473	15.2472	21.9099	9.63479	7.43148	15.2013	17.0129	21.8608	12.8938	15.3599	14.2566	20.3183	26.0121	28.184
KWMTBOMO12907	BGIBMGA000473	XP_012550791.1 5'-3' exoribonuclease 1 [Bombyx mori]	0	XRN 5'-3' exonuclease N-terminus	2.1e-64	5.10758	6.09014	6.26699	6.14293	6.42238	3.34199	8.86754	1.18845	2.88434	6.76193	4.32739	10.4529	2.49825	1.75728	7.04974	4.80423	3.57981	1.77136	7.50208	9.82743	10.1405	12.1823	1.68354	0.740358
KWMTBOMO12908	BGIBMGA000219	XP_004931999.1 nuclear transcription factor Y subunit B-1 isoform X1 [Bombyx mori]	1e-133	Histone-like transcription factor (CBF/NF-Y) and archaeal histone	4.2e-27	2.66661	2.4374	2.9179	4.40633	3.0853	4.10957	3.01374	2.04167	2.23493	2.67763	2.64002	2.69884	4.05542	4.03703	4.15418	5.07623	2.52458	8.27521	7.05976	5.67732	5.64798	6.76282	7.74	6.50297
KWMTBOMO12909	BGIBMGA000472	XP_004931997.1 ATP-binding cassette sub-family G member 5 isoform X2 [Bombyx mori]	0	ABC transporter	3e-19	1.92751	2.03062	2.96479	3.64568	3.61033	5.49583	2.50019	0.955336	0.874817	1.57528	1.07095	1.9567	3.2378	9.27772	0.740096	0.190103	0.773454	4.29108	0.832938	0.873528	1.57911	3.12952	2.61409	4.10533
PW qtl4-3
KWMTBOMO12893	BGIBMGA012686	NP_001296557.1 dnaJ homolog dnj-5 [Bombyx mori] AFC01236.1 DnaJ-22 [Bombyx mori]	0	Cleavage inducing molecular chaperone	4e-40	10.5275	9.18848	5.96838	5.51147	4.21601	3.38226	4.34389	7.35627	7.3044	8.07227	5.95479	5.65267	4.46301	3.98924	7.09645	7.34302	8.56882	11.5659	14.0445	17.5179	18.318	20.3243	8.45447	20.0155
KWMTBOMO12894	BGIBMGA012690	XP_004924786.1 pre-rRNA-processing protein TSR1 homolog [Bombyx mori]	0	40S ribosome biogenesis protein Tsr1 and BMS1 C-terminal	6.9e-124	72.151	70.5773	40.7822	60.7654	13.5646	3.63943	22.9062	54.2376	66.6956	57.2046	60.1508	37.8248	4.7193	0.885075	12.0572	54.2217	12.3812	46.3633	65.5289	86.9089	91.3974	119.905	54.524	64.214
KWMTBOMO12895	BGIBMGA012687	NP_001037628.1 transport protein Sec61 alpha subunit [Bombyx mori] ABF85696.1 transport protein Sec61 alpha subunit [Bombyx mori]	0	SecY translocase	1.9e-77	89.9353	257.427	463.928	248.605	197.707	151.341	346.938	91.75	170.564	299.489	317.559	387.72	312.247	90.59	10.1546	591.845	151.306	72.3872	411.323	300.752	455.015	1003.39	60.7758	23.2519
KWMTBOMO12896	BGIBMGA012689	XP_004924785.1 midnolin homolog [Bombyx mori]	0	Ubiquitin family	1.9e-07	9.92332	23.1555	45.5418	21.5024	15.0205	15.0639	31.7963	19.6305	29.7307	18.9039	45.8656	18.3092	20.164	7.13159	5.58823	18.5791	12.0427	8.92439	14.9872	14.1445	17.645	36.0888	11.025	9.17321
KWMTBOMO12897	BGIBMGA012688	XP_012544645.1 ATP-binding cassette sub-family D member 3 [Bombyx mori]	1e-51	ABC transporter transmembrane region 2	4.1e-61	1.92471	1.57824	1.44965	1.61564	3.93906	3.64535	2.67402	1.92489	1.98458	4.38211	2.16442	4.65	8.59561	11.6031	5.92853	4.95101	2.74889	1.10252	1.9346	1.8929	1.83088	1.5061	1.41245	0.67384
KWMTBOMO12899	BGIBMGA014536	NP_001243928.1 heat shock protein 68 [Bombyx mori] AEI58997.1 heat shock protein 68 [Bombyx mori]	0	Hsp70 protein	9e-255	0.0184928	0.0535974	0.0961625	0.0720645	0.610392	0.570443	0.0504892	0.0502133	0	0.0534776	0.116518	0.0350406	1.29001	0.139773	1.16174	0.0845249	0.0601849	0.225979	0.0559295	0.0520138	0.0367845	0.00986265	0.302618	2.19053
KWMTBOMO12900	BGIBMGA000476	XP_004932005.1 uncharacterized protein LOC101737035 [Bombyx mori]	5e-87	No hits	/	88.3477	60.8909	51.6234	60.8763	125.137	180.722	75.8341	162.457	102.294	72.344	106.285	98.5918	130.538	160.076	3.17864	1.79885	3.40567	246.656	205.813	157.011	103.851	85.695	15.3462	1.94682
KWMTBOMO12902	BGIBMGA000475	BAC57964.1 calreticulin [Bombyx mori] ACN29696.1 calreticulin [Bombyx mori]	0	Calreticulin family	4.8e-81	317.459	428.916	546.793	227.266	234.892	180.277	359.114	1042.01	851.336	767.634	641.598	570.111	226.719	69.749	49.1741	2381.2	585.985	595.668	3110.83	2058.04	1251.62	911.629	381.113	367.711
KWMTBOMO12903	BGIBMGA000474	XP_004932003.1 guanine nucleotide-binding protein-like 3 homolog [Bombyx mori]	0	GNL3L/Grn1 putative GTPase	2.2e-21	45.6761	59.4045	37.0769	37.2676	15.8524	6.66391	24.9339	66.3957	67.1377	46.871	44.5637	35.5681	3.91795	1.32366	5.73827	63.8055	5.62289	28.087	66.5257	80.4115	71.6007	90.192	22.0723	11.2108
KWMTBOMO12905	BGIBMGA000217	XP_012550839.2 uncharacterized protein LOC101746732, partial [Bombyx mori]	0	Ras family	6.1e-09	1.47583	0.15785	0.301043	0.149957	3.29635	2.89852	0.533743	0.790141	0.491212	1.03051	0.470824	1.34281	2.51783	12.929	1.97084	0.251673	9.70459	5.50351	0.479696	0.38696	0.196091	0.301927	2.69322	1.13694
KWMTBOMO12906	BGIBMGA000218	XP_004932002.1 DNA polymerase epsilon subunit 4 [Bombyx mori]	2e-99	Histone-like transcription factor (CBF/NF-Y) and archaeal histone	1.8e-18	25.2827	44.2983	54.9945	39.689	76.877	98.7027	64.8205	18.3228	21.9641	13.0636	18.473	15.2472	21.9099	9.63479	7.43148	15.2013	17.0129	21.8608	12.8938	15.3599	14.2566	20.3183	26.0121	28.184
KWMTBOMO12907	BGIBMGA000473	XP_012550791.1 5'-3' exoribonuclease 1 [Bombyx mori]	0	XRN 5'-3' exonuclease N-terminus	2.1e-64	5.10758	6.09014	6.26699	6.14293	6.42238	3.34199	8.86754	1.18845	2.88434	6.76193	4.32739	10.4529	2.49825	1.75728	7.04974	4.80423	3.57981	1.77136	7.50208	9.82743	10.1405	12.1823	1.68354	0.740358
KWMTBOMO12908	BGIBMGA000219	XP_004931999.1 nuclear transcription factor Y subunit B-1 isoform X1 [Bombyx mori]	1e-133	Histone-like transcription factor (CBF/NF-Y) and archaeal histone	4.2e-27	2.66661	2.4374	2.9179	4.40633	3.0853	4.10957	3.01374	2.04167	2.23493	2.67763	2.64002	2.69884	4.05542	4.03703	4.15418	5.07623	2.52458	8.27521	7.05976	5.67732	5.64798	6.76282	7.74	6.50297
KWMTBOMO12909	BGIBMGA000472	XP_004931997.1 ATP-binding cassette sub-family G member 5 isoform X2 [Bombyx mori]	0	ABC transporter	3e-19	1.92751	2.03062	2.96479	3.64568	3.61033	5.49583	2.50019	0.955336	0.874817	1.57528	1.07095	1.9567	3.2378	9.27772	0.740096	0.190103	0.773454	4.29108	0.832938	0.873528	1.57911	3.12952	2.61409	4.10533
KWMTBOMO12911	BGIBMGA000220	XP_012550828.1 ATP-binding cassette sub-family G member 8 [Bombyx mori] XP_012550830.1 ATP-binding cassette sub-family G member 8 [Bombyx mori]	0	ABC-2 type transporter	3e-17	0.604725	0.607294	0.519126	0.670655	1.04889	1.40105	0.407523	0.584747	0.405133	1.10602	0.446842	0.808087	2.30404	6.28557	1.01905	0.112189	0.635048	4.59737	0.582815	0.745726	1.27814	2.19487	0.971146	0.900862
KWMTBOMO12912	BGIBMGA000471	XP_004931996.1 spermatogenesis-associated protein 6 isoform X3 [Bombyx mori]	0	Spermatogenesis-assoc protein 6	2.8e-42	2.49882	3.28279	4.13082	4.80325	2.84965	2.04984	3.08837	2.52762	2.71097	2.36646	3.07998	2.54781	2.01798	2.5004	7.11838	4.59733	4.27407	9.55627	5.7547	5.76703	5.1874	4.59471	8.69784	73.4591
KWMTBOMO12913	BGIBMGA000221	XP_021188646.1 cryptochrome-1 [Helicoverpa armigera]	0	FAD binding domain of DNA photolyase	3.6e-62	6.47674	4.42553	4.32421	6.47203	1.77992	1.14221	2.6164	4.18614	3.66313	2.72445	2.69439	1.34623	0.735226	0.374648	4.63603	7.40866	2.09815	4.98281	3.75647	4.31055	4.39493	4.91078	18.7213	10.9212
KWMTBOMO12914	BGIBMGA000222	XP_012550775.1 cystinosin homolog isoform X3 [Bombyx mori]	0	PQ loop repeat	4.6e-40	3.76755	2.27881	1.847	2.34837	10.4678	9.90801	5.54435	5.21074	3.91286	3.93822	4.29574	4.22986	24.5036	20.2583	7.69831	37.4859	28.5492	46.3257	11.3994	21.7819	21.866	24.1798	8.91722	10.2591
KWMTBOMO12915	BGIBMGA000223	XP_021207429.1 putative sugar transporter protein 5 isoform X2 [Bombyx mori]	6e-53	No hits	/	9.53608	3.77759	2.55752	2.59698	3.88834	4.43567	2.82806	6.10983	6.67829	7.25001	4.07875	4.98728	7.29998	17.8402	1.33251	3.26343	72.1304	19.3891	26.6094	29.6442	20.1304	3.61294	1.27221	0.753726
KWMTBOMO12916		AAA17752.1 reverse transcriptase [Bombyx mori]	0	Reverse transcriptase (RNA-dependent DNA polymerase)	3.3e-63	14.2338	11.5883	10.5045	10.0684	6.6593	3.44868	5.6518	24.9649	11.8114	13.6918	4.60881	25.2761	2.35517	0.221672	0.0553843	0.319757	0.183646	3.00886	282.481	33.3595	7.8832	0.739838	0.0693879	0.0365964
KWMTBOMO12917		BAB21762.1 gag-like protein [Bombyx mori]	0	Associated with zinc fingers	7.4e-22	0	0	0.0952797	0.0591757	7.65772	10.3038	0.248755	0.0354176	0.0286369	0.0722662	0	0.517924	1.18346	0.344324	0.236687	0.0776387	0.0167924	0.0357496	0.041897	0.103039	0.0363626	0.0229723	0.0628721	0.0121812
KWMTBOMO12920	BGIBMGA000225	XP_004931990.1 general odorant-binding protein 70 [Bombyx mori]	1e-133	No hits	/	2.25152	1.62711	3.42581	3.24173	3.58031	4.31565	6.27666	5.46718	2.41312	4.18327	7.72914	6.00689	14.946	8.91673	2.70429	0.245692	0.114411	124.001	36.3911	6.23661	8.53339	10.4451	4.24394	1.47856
KWMTBOMO12922		XP_004931989.1 calcium uniporter protein, mitochondrial [Bombyx mori]	0	Mitochondrial calcium uniporter	7.8e-65	1.01937	1.13962	1.27843	2.43042	1.6722	1.23149	1.28393	0.471521	0.939363	1.45349	0.870609	1.00019	0.475437	0.471504	3.6703	3.15853	0.569879	1.18097	1.11683	1.4131	1.96059	2.65074	2.55446	0.384933
KWMTBOMO12924	BGIBMGA013783	AAN06610.1 transposase [Bombyx mori]	0	Winged helix-turn helix	5.9e-13	2.25557	2.2665	2.29657	1.96904	3.31387	3.08113	2.11718	2.03972	2.32439	2.12454	2.17671	2.74915	3.97492	4.63221	13.4948	8.19056	8.06311	8.26454	10.186	7.51505	6.39391	6.48901	4.44858	5.33091
KWMTBOMO12925	BGIBMGA000228	PCG62619.1 hypothetical protein B5V51_14058 [Heliothis virescens]	0	No hits	/	1.16189	0.451847	0.564645	0.632361	6.50413	9.13072	1.95087	1.45873	0.611487	0.665653	0.445441	0.972378	3.0615	7.68377	2.26348	0.234213	11.6739	38.3884	1.80069	1.20769	0.740798	0.398948	0.449531	0.119848
KWMTBOMO12927	BGIBMGA000230	XP_004931987.1 phospholipase A-2-activating protein [Bombyx mori]	0	PUL domain	1.3e-49	8.64895	8.84294	8.52074	7.49148	10.4801	10.8343	9.91673	9.34086	8.94595	10.5246	9.45589	9.2661	8.91035	8.06858	3.88208	12.2079	6.36836	17.4971	16.6212	16.4358	16.4222	15.7205	14.1303	24.4912
KWMTBOMO12928	BGIBMGA000469	XP_004931988.1 IST1 homolog [Bombyx mori]	0	Regulator of Vps4 activity in the MVB pathway	4.1e-62	1.70472	1.45955	1.06946	0.752726	1.7983	2.32152	1.45425	3.32417	2.76431	2.39197	2.53886	3.30063	4.00789	5.27722	4.12677	3.28207	3.75691	11.5372	5.12997	5.01798	3.62424	3.56404	7.0276	5.64696
KWMTBOMO12929	BGIBMGA000468	XP_004932062.1 protein dispatched [Bombyx mori]	0	Patched family	6.6e-14	1.26706	1.02854	0.880082	0.602938	0.78316	1.26296	0.899217	0.413314	1.07019	1.48108	0.695016	1.41559	1.09674	1.51791	6.3204	1.33962	7.52865	3.01222	3.46582	3.98419	3.31428	5.05556	2.72888	3.47971
KWMTBOMO12930	BGIBMGA000231	NP_001040169.1 vacuolar ATP synthase 21 kDa proteolipid subunit [Bombyx mori] XP_012550712.1 vacuolar ATP synthase 21 kDa proteolipid subunit isoform X1 [Bombyx mori] ABD36187.1 vacuolar ATP synthase 21 kDa proteolipid subunit [Bombyx mori]	1e-121	ATP synthase subunit C	2.1e-25	22.4296	27.7603	31.9938	36.849	28.3339	35.4386	33.0256	32.6121	27.1372	27.9658	24.9948	29.0047	40.3197	41.1551	24.7496	68.8978	755.286	263.633	45.0363	47.3387	59.1534	60.4351	54.5945	47.6214
